# Supplementary material for: Identification of the Genes Encoding B3 Domain-Containing Proteins Related to Vernalization of Beta vulgaris
Source: Genes (Basel). 2022 Nov 25;13(12):2217. doi: 10.3390/genes13122217 (PMC9778101; doi:10.3390/genes13122217)
Supplement: Supplementary file 1 [file genes-13-02217-s001.zip]

Archive with 10 entries (10 files):
- Supplemental Figures and Legends.pdf
- Table S1.xlsx
- Table S2.xlsx
- Table S3. the total  mRNAs expressed between vernalized and  nonvernalized libraries.xlsx
- Table S4. the total  mRNAs significantly expressed  between vernalized and nonvernalized samples.xlsx
- Table S5_GO_enrichment_Gene.xlsx
- Table S6.  KEGG pathway assignments for mRNAs.xlsx
- Table S7. List of lncRNAs expressed between vernalized and nonvernalized samples.xlsx
- Table S8.  List of GO terms for lncRNAs expressed between vernalized and nonvernalized samples.xlsx
- Table S9. KEGG pathway assignments for lncRNAs.xlsx
