# Supplementary material for: Identification of the Genes Encoding B3 Domain-Containing Proteins Related to Vernalization of Beta vulgaris
Source: Genes (Basel). 2022 Nov 25;13(12):2217. doi: 10.3390/genes13122217 (PMC9778101; doi:10.3390/genes13122217)
Supplement: Supplementary file 1 [file genes-13-02217-s001.zip › Table S1.xlsx]

## Sheet: Sheet1
	transcript_id	Description
mRNAs	Bv2_027920_gixg.t1	zinc finger CCCH domain-containing protein 14	TGGACTACTACAAGAATGATGATGATCATGCTAATAATCTCAACACTTCCTATTGTTTGTTTAGTACTA CTTCCACCTCTCGTCCCTCCACGCCTTCCGCCACCGCCACCGATGCTTCGGTGGCAGCCGGTTCTCGCCA CTACCGGGCTCGTCTTATCCTCGAAAACCACCTCTATGATGAGCTACTTAGCCGGTACAAGCTAGCTATC ACACGCCTTCGGGAGTTTAGTAGGGAAGCTACTGCCCTCCAAGAGGAGAATGAGTGGCTTAGATTGGCCA ATGAAGACCTCACGCGCCGCCTCAATGAAGTTTTATCGGTGTCCGAGCAACCGTGTGTTGGTCCTGTGAC GGGTGGTTGGAGTACTAGTACTAGTGGTGATCAACAGAATAATGT…
	Bv2_043610_suxu.t1	flowering time control protein FY, partial	ATGATGTACGGAGAACCTCCTCAGCAACAACAGCAACAACAACAACAACACCAACAACCACCACCACCGC AACAATTTCAACACGCGCCACCACCACACATGCATCCTCCGCCGCAATTTCAACACGGGCCACCTCCGCC GCATCAGCACCAACAGCCACCTGGCATGGACTTCCATAGGGGCCCACCACCACCACCTCCTCCTTCAATG ATGCGTCCTCCTTCCGCTTCTCCTGCTCCTAATCTCCCTCCTCCTCCTCCCGATTTTCACCACCCGCAAC AACAACAACAACAACAGCAACAACTACAGCAACAACAGCAGCAACAACACCAACAACAACATCACCAACA ACAACAACAACAACAACAGCAGCAGCAACAACAACATCCTTATG…
	Bv2u_047540_iqrn.t1	zinc finger protein CONSTANS-LIKE 4	ATGGGAGGTGGTCTTATGGCAGCAAAACTATGCGACTCTTGCAAGTCCGCAACCGCCACAATCTTCTGCC GCGCTGATACCGCGTACCTCTGCATTTCTTGCGACGCCAAGATACACGCAGCCAACAAGCTCGCATCTCG CCACGCTCGTGTATGGGTGTGCGAGGTATGCGAGCATGCTCCTGCAACAGTTACATGTAAAGCAGACGCT GCACATCTCTGCGCTACATGCGACCGTGACATCCACTCAGCTAACCCTCTTGCGCGCAGACATGAACGTG TTCCTCTCACTCCTTTTTACGACCCTCTCTCTCCTCCGAACACCACCAACAACAACAACGATGACTCCGA CTCATCGGCTACAGCAGCAGCAGCCGCAAAATCAGCTGCGATCA…
	Bv3_052640_qpwu.t1	zinc finger CCCH domain-containing protein 13	ATGCCGAGAAGTTCGCGACATAAATCTAACAAACATAGTTCGAGGGAAGTTAGGGATTACTCTGATTCAG AGAAAGAATCTGGCTTGAAGGAGAAGAAGGGGAGAGATGATGGTGGAAGTAATAGTAGTAGGCATTTGAA GGAATCGATTTCGGGTGAGAAGCGGAAGATTGATTCGAAATCGGTGGATAGTAGTGTGAAGGATTTGAGT GGTGGTATTGTCAATGTTGATTATGTGGATGAGTATGTTGCTTCTTCTTCGTCGTCGAAGAAGCGGAAAG AGAAGGAAGATGATGATCGTTGGACTGGAGGTGATAACAACGAGCATGATTTGTCGAAGAGTGATTCGAA GAGGTCGAGTAGAAGAGATGAGAGCTTAGCGGCGGGTTTCGATG…
	Bv3_059000_kgww.t1	flowering time control protein FPA	ATGCCGATAAAGCCAAAGAAGCAAGGGTACGGACCAGTAATGGAGACTCTCTCGAGCCATCTTTGGGTCG GAAACTTACCACCAGATGTCACCGAATCTGAGTTGACAGAATTGTTCGATAAACATGGATTGCTTGATGG CATTACATGTTACGCTTCTAGAAGTTACGCTTTTGTTTATTATAAGCGTGTTGAAGATGCTGCTTCTGCC AAAACTGCTCTTCAAGGGTTTTTAATTAATGGCAGTCCTATTAAGATTGAGTTTGCTAAACCGGCTAAGC CCTCTAAGCATGTATGGATTGGTGGATTTGGCTCATCAGTCACGAAGGAAAAGCTAGAGGAAGAGTTGAG TAAATTTGGTCAAATCGAAGACTTTAAGTTCATTAGAGACCGGA…
	Bv5_099940_fsqr.t1	E3 ubiquitin-protein ligase HOS1	ATGGACCGAATTAGGCATAACAGCGCAAATTTTCCCTCTGAATCCACTAATGGTGTCGGTGTCAGATTTG CTTCTTCTCCTTCACTACCAAATTACAGCAGCAAAGCTGTTCAGGATGCTCTGCGACACTTGGCATCAAT TGATCTGATCGATTTGTGCAATGAGGCAAAAGTTGAACGATGTCGTGCCAGCAGAGATCTGAGGAGTTGT GGTCGCCTTGTGGAGTGTGTGCTCAACTCATGTGGACATGCATCTTTATGTGCAGAGTGCAGCCAACGCT GTGAAAACTGCCCCATCTGTAGAACTTCCTTGCCTAAAAACGGGGCTATACTTCAGCTTCGCCTTTACTA TGAGTGTGTTGAGGCAGGTCTTATCTCCAAAGATTGCAATGACA…
	Bv6_135040_jcwe.t1	F-box/LRR-repeat protein 15	ATGGCGGCAACTCACTCCACGGCGCACATTACCATCAATCGCAGCTCCCCTCCTCCTTCTCTGTATTCAA TCCCCTTGAAACACTACAAAACGACGCCGAATTGCGCATTATCCCCTGAAAATTGGAAAGAGAGCAGGCG ATTAGTCTCCATTTCTCTCGTCCTCCTCCACTCTCTCTCCTCTCTTCCTCCCTATGCAATTGCTGGGAGT TCTTTTGATAAATACATCAGAAGGAAAAAGCTTGAACCTCTGGAGGATTATGTGCCTGCTGTTATACTGA CTCAGTTGCAGATCAAAGACATAGAGGAAAGCCTAGATGTCGACCAGGCTCAATATGCCGCCTACAGATC AATATTACGTTCTGGGCCTGCTGCATCATTTCGGTCAAATATTC…
	Bv6_140400_jxeg.t1	zinc finger protein BRUTUS	ATGGCTACGCCATTAACGGGGCTTGGACACAGAGATGGAGGTGGAGTTGCTATAATGGCAGGTCCTGTTA ATGCGGTAGATCCTTCACCTCCGAGTTCGTCATCATCGAAAGTTTCTTTGAAGAATTCAGCTCAGAATTC TCCGATTTTGATATTTCTGTTCTTCCATAAGGCTATTAAAGCCGAGCTCGAAGGTCTTCATCGTGCTGCG ATTGATTTCGCTACCAATCAAGGAAGCGACATTAAGCCGTTGTTAGAGCGTTATCACTTTCTTCGCTGCA TTTACAAGCATCATTGTAATGCTGAGGATGAGGTCATCTTCCCAGCTCTTGATATTCGCGTGAAAAATGT AGCTAGAACTTACTCTCTAGAGCATGAAGGTGAAAGTGTTCTTT…
	Bv6_154510_xdnm.t1	zinc finger MYND domain-containing protein 15	ATGCCATCAAAAGCTCTTCCCCAAGGGGCTGTGCACGCCTTCGCCTTGTGCCCCATGCCTAGTCTGCAGT TTGATTTTGGACTTCTAAATCCCATATCTCCATTGTCAAAACAGTTGAGCTGTTGGGAGGAATACTATGC ATGGAGGTCCATCTCTCTAGCTTCACCTGCTGCTTTGCTGCTTCAATGGCCCCTAACAATATACCATGCA CTCCAATTTAATGCCAGCAGACTGCAGAGTGCAGATGGTAGCAAAGATATCATTATTCACTATCTTGGAC CTGATAAGGAGCTTTTCCAACTTGCTGTCTTTGGGGAACTGCGTGCACTTCTCCCACACAATGATGTGCA TATCGAGTTTGTTGGTCCGGCAATTCCAGAGTATAGGGATGGTG…
	Bv8_185270_npyy.t1	dof zinc finger protein DOF1.4	ATGCTGGGAAACTGTGAGAAAATGCTACTCATATCTTCATCTTCTAATGAATGGCCACAACAGAATAATA ATAATAATAACCAGTTAGATGATCCAAAAGTTAGCTTCAACAACATGGCTTCAGTAGCATCAATAACAGG TACTGTTGTTGGAGATACTACTAGTACTAGAGTTATGGATCACAAAGTTGCTGCAATTGCACAAGATCAC CAACAACACCAACAACAACAGCAGCAACATCAGCAACATCAGCAACAGTTGCAGCAACACCAGCAACAGC AGCAGAAAGCAGGAAATCAGGAGGTATTAAGATGTCCTCGTTGCGATTCGACGAATACGAAGTTTTGCTA CTACAACAATTACAGCTTATCACAGCCAAGGCATTTTTGTAAGG…
	Bv9_212900_feno.t1	zinc finger CCCH domain-containing protein 24	ATGGCGACATCACATGAACCAGAACCCAAAACCCTAGAAATAGAGACCCAAAACCCTACTCCAAATTCAA TCTCCGAAGAACCGAATTTAAGTAACCCATCTCCTGAATCCAGCGTAAAGCGCAAGCGAGAGGAAGAAGA GCAGGAAGTAGAAGAAGATGTGCCAAAGAAGACTAAACACCCGCTGCACAAGACTAGCATGTGCTCCTAC TTCCGCCGCAATTCTGGGTCTTGCAGCCATGGAGAAGGGTGCCGTTTTGCGCACAATGAGGAGGAGCTTC AGCCCCGGCCTGACGGTTCGTGGGACCCGACTTCGGACCGGGTTAAGAGGAGAGAGATTGAGAATGTTGA AGAAGAAGAGGAGGAAGAGAAAAGTGTTATGATGACTGAGATTT…
	Bv_30990_cjmz.t1	zinc finger CCCH domain-containing protein 16	ATGCCGCTAAAAAAAGAACCTTGCAGAAATTTTCAGCGTGGCAATTGTCGCTTTGGTGATAGATGTAAAT TCTTGCATGTCACTCAGCAACAGCCAAAATCCAACGTTTTTGGGTTTGGTTCACAGACTGCCACACCTTT CCAGCAACAGAAGCCCAATCCTTTTGGTTTTGGCGTCCAGAATAGTGGGCCAACCAGCGGAGCTCCATTT TCTGGAGGGCATGGGCAATTTAATTCATCCAAGCCTTTTGAAAACAAATGGACACGTTCAGAACAACCAA CCAATCAGTCTCAAGCTGCTAGTCACAATTGCACAGATCCTGATTCTTGCAAACGCCAATTTGTTGAAGA TTATCAGCACGAGAGACCACTGTGGAAGCTAACTTGTTATGGAC…
	Bv1_011260_hdsi.t1	PHD finger protein EHD3	ATGGTGATTGAAGAGAATTGTAATGGTAGTAGTACTAGTAATAGAGTGAATGGATTCTTGCATGGGAGTT CAAGTGGTAGTGATGGTGCCGGAGATGGATCTTCGCTTCGAACTTATAAGCGGCGAAAGCGAGGAATATC AAATTCGAGCTGCAAAATTATTGATTTGGAGAAACGTCCTTGTACTACATCCGCTCAGTTGGATAATAAG TTTACATTGACTGGGGTGATTGTGGTCCTGATGGAGAATTTGTGCTTATGTGTGGCAGTGTGGGCTGCCA TGGATGGTAGGACGGTTGTGGTAATGGATGCATGGGTGAAACGGAGGTCGTTGTTTGTGGAGTTTGTTCT AGGGCACAAGATATTCAGAGTTAAATATCAGAACTCAGAAGTGC…
	Bv1_017800_wpio.t1	F-box-like/WD repeat-containing protein TBL1Y isoform X3	ATGAACCTCAGTTGTAGTGATGTAGACAAGGATGACGATTTTGCACTTTTACAACCTTTGGATCTCATTA CAAAGGATATTGATGAGCTACAAAAGATAATCAATGAGAAAAAAGAAAGTTTATGGGATCACAAGCATAA AGAGAAGGACAAGGATCATGAGCATGGTTGTGACAATGTGCATGAGAGTAAGAGGGAGAATCAAAGAACA GAAAAAGGAGAGCAAGACAAAGAGAGGGCACAGATTGACAGAGAACAAGCCAAGAGAAAGGAGAAGCCAA AAGATATTCAAGCTGATGTGAAATTTCATGAAGATAAAGTTGGCATCCAAATTGAAGTAAATGAAACTTC TGGAGGAGCTGCACCAATGGATATATCAATGGATACAGCCTCAT…
	Bv1u_021210_cjga.t2	F-box protein At5g51380 isoform X1	ATGTCGCATAAATTGGTTTCGATTCATCTTGATTCGGAGGTTGTTAGTGATTGTTTGATTGGTAGAGAAG GTATTTTAGGGTCTGGGTTGATTGATAGAGGGCTTAAAGTTCTTGCTAATGGTTGTGCTAATTTGAGCAA GTTAGTGTTGGTTAATGCTAGTGAGGGAGGGTTAGGTTTTCTAGCTGAGAGATGTTTGATTCTTCAAGAG TTGGAGATACATTGCTGTGAAGATATGTCGTTGATGGCGATTTCCGGGTTTAAGAACTTGCAGATACTCA AATTGGTGGGTTGTGTTGATGGGTTGTACAATTCGGTGGTGACGGATATTGGGTTGACGATTGTAGCTCA GGGTTGTAGGAGGTTAGTGAAGCTTGAACTTAGTGGATGTGAGG…
	Bv2_024280_qswd.t1	NF-X1-type zinc finger protein NFXL2	ATGTCCCCAACAATAAACCCACCACAATCTCTCTCCTCTGACTCCTCCGACTATGATTCCGACACCAGCA CCAAATCTTCCGGCCACCATCTCCGCCATGTTGATCTCTCTAACACCATCTTCAAAGCTTACCTTGAGAT CAATGGTCATGATTCATCTTCCTCTCCACAATCTTTAGACCTTTCAAAGATCCAAACTTTCCTAAATTCA TCTTCTTCAGGTGCACTTTCTTGCCTTATTTGCCTTGAACGTATAAAATCTACTGACCCAACTTGGTCTT GCAATGGTTTTTGTTTCTCTGTGTTTCATCTTCAATGTATTCAGAATTGGGGTCAACAATCTACTGCATT GGCAGCTTCACGCGCCCTCACGCGCCTCCCCATTTCGGCACAGA…
	Bv2_028260_ihfg.t1	transcription repressor MYB6-like isoform X2	ATGAGGAAGCCATGTTGTAATCAGGATGGAAGAAACAAGGGTGCTTGGTCAAAGCAAGAAGATCAAAAAC TCGTTGATTACATTAAACTCCATGGTGAAGGTTGTTGGCATTCTCTCCCCAAAGCTGCAGGATTAGACCG TTGTGGCAAGAGTTGTAGGTTGAGATGGATAAATTATCTAAAACCAGATGTTAAACGAGGAAACTTTGCT CAAGATGAGGAGGACCTTATCATCAAACTTCATGCTCTTCTTGGCAATAGGTGGTCATTGATAGCAGGAA GATTACCAGGAAGGACAGATAATGAAGTGAAAAACTATTGGAATTCTCACATAAGGAAGAAGCTAATTTG CGAGGGAATTGATCCTAATAACCATAAACTCTGTCATCATCATC…
	Bv8_189990_perh.t1	NA	ATGGTTCCCTCTTTCACTCACTCCTCAAAATGCGTCAATTTTGATCCCCCACCACCCATATCGATTCGCG GAGACGCCGAAGATCGTACCAAGGAGAAGTTTCAACGTGGTCCTCTCAAACGACGTCATTTTCGTTTGAT TTCCCGTCACAAAACACTAAGATGCGTCAATTCCAACATCGTCTCACTTTTACCAACTTTAAGCTCTGGA GTTGTTGAAGTTGTTGTTGGTGCTGCCGGTCGTGGTGGGTCTGATGCTAATTGTTGTGGCGCTGCTGCCC ACCACTCTCTTTCTATGGTTTGCGCCATAGAAAGATACAGTGATAATGCTGTGAGCGGTCGTGGGATGTC GGGAGAGGTGTCAGTGGCTATGGTGGACAGATGTAGTGAGAGAG…
	Bv8_189980_mizi.t1	B3 domain-containing transcription repressor VAL1-like	ATGACGGGAGCATCCAGGAGATCTGCCTACGAGAATCTGGTAACTGTGATACATTCCATGCAGAGGAGAC TGGGTGGAGAGAATGTAGTTTGTGCAACAAGTGGCTACACTATGGTTGCAATGCATCCGTAA
	Bv5_117980_swpa.t1	protein NETWORKED 1D	ATGTATTCTTGGTGGTGGGACAGCCACATTAGCCCTAAGAATTCTAAATGGTTGCAGGAAAATCTCACAG ATATGGATAGCAAAGTGAAAACAATGATTAAGCTCATTGAAGTAGATGAAGACTCTTTTGCAAGGCGAGC TGAAATGTATTATAAGAAGCGGCCCGAGCTTATGAAGTTAGTTGAGGAATTCTATCGTGCATACCGTGCT TTGGCTGAAAGATATGATAATGCGACGGGGGTGATTCGCCAGGCCCATACAACAATGGCAGAAGCATTCC CCAACCAAGTCCCTTTTCTTATGAATGATGATGGGCCTGTGAATGGCACACACGATTCTGATCCCCGTAC ACCTGAAATGGCTCCTATACGAGCTTCATTAGATCCGGATGAAT…
	Bv6_136060_dknq.t1	B3 domain-containing transcription factor VRN1	ATGGGGGAGGAAATCACCGGGGTCTACTGTGTCGGGGAAGGGGTCTACTGTGTCGGGGAAGGGGGGTTTC AAAGGTGCGAGAAGGGACGGGGAGGGGAGGGGGATTGCGCGACGGTTGCGAGGGAATGGGAGGGTAGGGG CGACACGACTGCAGGGGAAGGGGGGGTAGGGGCGGCGCGACTGGCGGGGAAGGGTAAGGGAGGGGGCTAC GCGATTGCAGGGGAAGGGGAGGGGAGGGGGCGGCGCGACTGCAGGGGAGGGGGGCTGGGTGGTGGGGGCT TCTTCTTCAAGTTGATTCTTGCACCCAGACTTGATCTTCATAAATTGGAAATTCCGACGGTTTTCATGAA AAATTATGGGATTGATCTGACAGACATTGTATACCTCAACATTC…
	Bv7_179010_ycqe.t1	B3 domain-containing transcription repressor VAL1	ATGGGGTCAAGAACTTGCATGAACACGTCTTGTGGGGCGAAGGCTACAGTCCAATGGAAGAAAGGATGGG AATTGAAATCTGGTGAAATTGCCGATCTGTGCTTTAAATGCGGATCTGCCTACGAGAATCTGGTGTACTG TGATACATTCCATGCAGAGGAGACTGGCTGGAGAGAATGTAGTTTGTGCAACAAGCGGCTACACTGTGGT TGCAGTGCATCCGTAACAGTGATTGAGATTCAGGATTTTGGTGGTGTCTGGTGTATTAGCTGTGCAACGA GTGCTGGTTGTCATCCGACCAAGAGAGATGGAAGCTTTAGTGATGCTCAAACATCAGGGAAATACAGTAT TGCTGGTGATGTGCAGAAGTCTCAGCTTAATAGTAAGCTGGAAA…
	Bv8_189991z13909_ihku.t1	NA	ATGGGCAGGTTTCCCTGTGGGGCCCCCAAGGTTCACAGTCCATGGGGCACTGATGATCTCAATTCAAGCA AGAGAGTGAAAGGGTTAGTACCGTCAAGGGAGAAACTCGACCAGCTCGCGTGGCAAGGCCAACGCCACGA CGGTGGCAGCGCAGCAACACAACAACACGAAAAGAGAGAAGGAAGGCTAGCAGTAGCAGTGGCGGTGCGC GGTGGTGGCGCAGCACCACCCCACAACAGCGCCGAAAACAACAATACGAAAGGGAGGAGGGAGAATAAAA CAACCAGCAGCAAGGCGAACGAAGAGAGAGAAACCGCGAACCACTGCAGCACGGACGAGGGAAGAGAAAG CTCTGACGAGCAGCAAGGGGTAAGGGGAATTCCAACGAACTGA
	Bv4_072340_puin.t1	FT-interacting protein 1	ATGAAGCCACCACCGCCGCGCGAGGAATTTGCTCTAAGGGAGACTTCCCCGGCCATAGGTGTGGCAGGGA TAGCTGGAGATAAGCTGAATTCCACCTATGACCTTGTTGAGCAAATGCAGTATCTTTATGTTAGAGTAGT GAAAGCCAAGGAGTTGCCTGGGAAGGATGTAACAGGCAGTTGTGACCCTTATGTAGAAGTAAAGCTAGGT AACTACAAAGGAACAACTAGACACTTTGAGAAGAACACGAAGCCTGAGTGGAACCAAGTGTTTGCATTCT CAAAGGAGCGAATTCAAGCTTCGATTGTGGAGATTTTTGTGAAGGATAAGGATGTTTTGAAAGATGATTT CATTGGGAGGGTTATATTTGATCTTACTGAGGTGCCAAAGAGGG…
	Bv5_119850_xzuy.t1	B3 domain-containing transcription factor VRN1-like	ATGAATGGTGATAATGAGGAGATCACAAGTGACACAAAAGAAGACACTCTATTTGGGCATGGTTATTCGA TGTCCAGAGCCTCGAAGAATTATGAGGCGCTAATGAAGGATGTAGTTGCTGCTGGAATCTCCAGGCCTAA AAGACCTTTCTTTGTTACTGATATAAAGTCTTATGCTCTGGATACAGGATTGTACTTGAATGTTTCCTTA GCTTTTGTTCGAGATCATTTAGGATGCAAAGGAGATGTAACCAAGTCGGTAAAATTAGAGGCATATGATG GAAGACAATGGAAAGTTCGTTGTATTAAAGGCCAATATAGATGTACTTTTGGCTCTGGATGGATCATCTT TGCACGAGAGGTTGGTTTGGAGGTTGGCGACATCTGTGTTTTTG…
	Bv6_140480_qrgc.t1	AP2/ERF and B3 domain-containing transcription factor RAV1	ATGGAGGCAAGTAGCATGGACGAAAGTTCTTCAACAAGTGATTCTCAAGTTAGCACTACCCTTCCTCCAA TGATAGTCCGCAACATGATGATGGTCCCTTCCGCTCCCTTACCCACCAAGGCATCCGCTACGGCGGGTAG CCTATGTCGCATGGGGAGTGGCACAAGTGTTATCATCGATTCCGAAAACGGAATCGAGGCCGAGTCGAGG AAGTTGCCTTCATCTAAATACAAGGGAGTCGTCCCACAGCCTAACGGCAGGTGGGGTGCTCAAATCTACG AGAAACACCAACGTGTGTGGCTCGGCACCTTCAATGAAGAAGACGAGGCAGCACGCGCTTACGACGTCGC CGCCCAACGTTTCAGGGGCCGTGATGCGGTTACTAACTTCAAGC…
	Bv7_156080_dced.t1	B3 domain-containing transcription repressor VAL2 isoform X1	ATGGGTTTGAAGACTTGTATGAATATTTTGTGCGGTACGACGTCGTCCGCTGAATGGAAAATTGGTTGGA ATTTACGATCTGGGGAGTTGGCTAATTTATGCGATAAGTGCGGATATGCTTTTGAGCAACGTATTTACTG CGAGGAGTTTCATTCAGATGATTCTGGCTGGAGAGAGTGTGTTACGTGTGGCAAGCGACTCCACTGTGGT TGCATTGCTTCGTTGACTTTGATAGAGTTGCTTGATGGTGGTGGTGTGAGATGTATTGGCTGTGCAAGGA ATTTAGACCCTAGTTTGAGCTCAAACGCTGGAAAATGTGATGGATCTGGAGCTTGCAATGTGACAGAATA TAATGCTGGCATGAAACATTTAGGCAATTATAAGGAAATTAACA…
lncRNAs	MSTRG.563	MSTRG.563.1	ATTCGACCAAGACATTGGGTTGGTGAGACTGGAGAGGTGTGGGTTGACGAGACAGTGAGCCTCGGGTGGT TTTCCTTCGGGGTGCCATGTTGCTCTCGGTACGTGACTTTGAGATGTAGTATCCCCACAGACGGCGCCAA ACTGTTTCTGCCTAGAAACTAGTCAAAAGAGTAATATGTTTAaGGcGAGATtCAAATCCCGAGTTAGGTT AGAATCCCGAGTCTCa
	MSTRG.1959	MSTRG.1959.1	TCACTAAAGATTTGTGATCCTGCCTTGAACCAAACAGCCTCGCCAAACTTAACACCGTTGCGGGCCAACA ACTCTGGGAATACACAACCTAATGCGCCCAACATGGCCCATCTGCAATGGATCACCTCAAGCTCACGGTT CTTGGCAAAGgTTTCTGGGTCAGCTGAGAGTCCAGCAGTGTCCCATCCGTAATCACCAgGaAATTCACCa GTGAGGTAAGATGGTGCCTCACCAGAGaATGGAcCCaAATACTTAACACGATCAGGGCCAtACCATGGGC TGCTTGATGAAGCTGCTGGCTTGGTTTTCCCACCAGTCTTCCTCATGGTCACTCTTCCCTCACCAAgAAt TTcCCAGGCgGTTGG
	MSTRG.2058	MSTRG.2058.1	AGTAGTGGAAAGAAACTGGAACACTGGACTAGTACTATGAGCGGCAGATATATATTGCAGGATACATCTT TTTTTTTTTtGTTAGCAAATTGCTCAATAACCAACCGTAATCTATCGTGGTTCAATCTGCTAATCCATAC TTGATTGATTTTCTCTGCAAATTACTCAAGGTTGAATTTACGAGTTCTTTGTTCGTTGAAGGAGAGTTTC TGAAAAAGGAAATTATCTCCGCTACATACTCCATTGATTCAACTGCAATTACACAAGGGTCGGTGGCTCG GTACAACGGGGATTCAAACTGAATTGCGATGCACTACGTATTCCATTGATTCAACTGCAATTACACAAAG GTCGGTGCAATCCCGGGAATTCAAACTGAACTGAATACTCGATT…
	MSTRG.4078	MSTRG.4078.1	TGTTAATGGTGGAGAACTACAAAAATTGACCCATTAAAACTAGGTTTTTTTtAACTAAAAATCAGATTCC AATGCTGAAATTTATTGCTAATCACATAACCAATCAAGTTGAAATCCAAAAATAGTGAATGATTCTACAA CACAATAAGTTTCAGATTACACTTAACAACTAACTAGTATTATCTGATTACTTCATCATAAAGACCCCAG GAGCTTCCGTCCATAGCAAAGTGCTAGTAACAATAAAAGTTTGATTGAAATGTAACCGTATTTACCACCA TTATCATAGAAACACTGTAAACAGCTAACATGTCTGCTATGTAACACCTTGTGAACTGACAAAATTTTCC ATAATGTAAGTAAAATGCAGATTGATGTGGCCATGTGTGGTAAG…
	MSTRG.23668	MSTRG.23668.1	ATTGAGATTAAGATATCCGGTGGGATAGATGTAGTCCCCGGTGAAGAACATGCCAACCACCTAGGTTGCG ATTTAGGGGTATTACCTGGGTTAATTGTTATCGTCCGAGAGGTTGGGAAGTACTGAGCTGGGTACTATCC TGCATCGGGAGTTTGGCCATTCTTAGACACAGGCAGTAGGGAACGTAAGCCCATAGGCTGTCTGGAGATT TCGATCTGACAAACCTTAGGAAGTGGGTTGCGATCCACTGACGTTCTGCTCTTTCTCAAAAGTTATTTAT ATTATTTTA
	MSTRG.25049	MSTRG.25049.1	GCCAATTCACATGTTTGGCAATTTAAAGTATTTGGAATTGGATTTGAGCCCAATTACCTACACATATTAA ATATACCTCAACCTATATCATTTGAAATCCATAGTAAATTACTGTCATTTGAAATCCAAACCTCACTCTT CATCCACAAAAACATCACGATACAACTTCGTTACTCATTTTCTCTCTCTTCCATTGGAGATTTTTCGAGC TTTCTCTCTCCTCGTTGTCTGGTTTCACGATTCTTCGGTTTCTGTTTTGATGGTCTCCCTCAAGCTTTCT CTCTCCTCAACACATCGCGAGCTTTCTCTCTCTTCAACACATCGCGAGCTTTCTCTCTCCTCCTACATTG CGAAATCTTATTTTTAAGGTTGGTTTCTCAATTCTTAATTTTTT…
	MSTRG.28921	MSTRG.28921.2	GATTACTCACTCAAATAAGGTATCAAGAAGGATATCACAGTCAGGTGCATATCTAGAGAAGTACTTTGCT AATATAATCGTCACTTGTGCTAGATATCTAATGGAACGGCATTTGCATTCATTTAGGTCCTAAACACCAT CGTACTTAATCTAAGGCAATCTTAGCAAATGTAATGACTTAGAACTGTTAATTGAGACCAGTACAACAAT CTGAAGTCCTATTGCAACAATTATCAGTGGTTGCATAAGTCCTCTTATGTAGTAGTGAATGAAACGCACA CATCATTTTGCTGCAAAGCCCTACATATGAGAAAACTTCAAGTATCTGCCATTGCACCCTTTCTTTCTTT TCTTGTAATCTCTTGTTAGCTTGTTTGAATTTAGGTTTGATGCA…
	MSTRG.26204	MSTRG.26204.1	CTTCACTCTTCTTTTTCCAGTTTCCAGCCGCTCCTCTTCCTTTCTTTCTCCTCACTCCTCACTCCCACCA AAACCCCCACCTTTATAACCCTCCTTAAACCCCCCTTTTCATTCACATCAAGGTCGAATAATTTGGAAGA TTATCACCGTTCATCGACGACTGTAGGAAGAGCAATTATTCTCTTCAGACGACTTTTGGAGGTTCACTTT CTAGGGTTTCCACCATTGTTATTTTGCGTCGCTTCTCGTGAAATTTTGATGCACCAACCTAATCTAACTC TCTCTCTCTCTTCTCTTTTCCCATCGAGTTCTTCCACAAACCTGATCGCAAAGATCTGCCTACGAGAATC TGGTAACTGTGATACATTCCATGCAGAGGAGACTGGGTGGAGAG…
	MSTRG.18663	MSTRG.18663.1	ATAGGGTAGCTAGTGTTTTCAACGAGATTCCTAATTATTGTGTAATACCTTATGAGGAGGATTGTATTAG TAGTGTTACTATGACTGTAGCCGAGAGGTTTGCTTGAAACAATGTTTACTTAAATGCAATTTCCCCTTTT TCACCAAAAAAAAAAAAGAATATCAACAAACTGGTTACAACTTACAAACCGTTTTTACAATACAAAAGAT GAAAAGATTACTTGCGTCGGGATTATCAATAATCATCTTCAGCTTGCTCATTTTGCACAAACGATTCCAT GAATCCAATTCTCCAATGGCGAAAAATATCACTGCCATGTTTACGTTCTTCAATGGAGTTCTATCTCTTT CATCTTTGCAACATTTACAGAGCTCTCTCTCTTGCTAGCTTGCT…
	MSTRG.33363	MSTRG.33363.2	AAAAGTTGCAAGATGCAACACTGTTCAAATCAACAGTGATATGGGTGATAAAAGGATGAAAATCACTGTA GATAAGGAAGGGGTTAATTTCAACCCTTGATTTGCAAACTGATCTCAGCCGCTGAATTTTCTTTCTTCTC TCCTCTTTTTCCGTCTTTCTCTGTCTCCCTTTCTCTTTCATCTCTCTCTCTTTCAAAGCATCAACACACG CAACATAGGAAGTAAAGGAACCTTGAGAAATCAACAATCATCTGATCCTGTTGCAAAACCTTATTGGAGC CCTAGAAAGCCGAGAAAGGAACTTTACGTCATTTATGGGATTCGAATTCGAGAAATGCGTCATTGGCTCC ACATTCATTCTTATGGATATGACAGATCTGGGTCAAATTAGCTT…

## Sheet: Table S1  Primers for qRT-PCR
			Table S1 Primers for qRT-PCR
			引物	序列（5＇→3＇）
		lncRNAs	BvICDH-F（内参）	CACACCAGATGAAGGCCGT
			BvICDH-R（内参）	CCCTGAAGACCGTGCCAT
			MSTRG.563.1-F	GTTGGTGAGACTGGAGAG
			MSTRG.563.1-R	CGTCTGTGGGGATACTAC
			MSTRG.1959.1-F	TGTGATCCTGCCTTGAAC
			MSTRG.1959.1-R	GCTGACCCAGAAACCTTT
			MSTRG.2058.1-F	ATCTGAATCCTCCTCCTTATAC
			MSTRG.2058.1-R	GACACATAACATCAGGATACAG
			MSTRG.4078.1-F	TGTCTGCTATGTAACACCTT
			MSTRG.4078.1-R	TGCCTTGTATCTTCGCTAA
			MSTRG.23668.1-F	CTAGGTTGCGATTTAGGG
			MSTRG.23668.1-R	CCTGTGTCTAAGAATGGC
			MSTRG.25049.1-F	AACCAGACTGCCTTATATC
			MSTRG.25049.1-R	GAGTCACAATCTTCACAGA
			MSTRG.28921.2-F	GCGGTTCCTTAGTGGTAG
			MSTRG.28921.2-R	CGGCTACAGTTCTCCATC
			MSTRG.26204.1-F	TTCTCCTCACTCCTCACT
			MSTRG.26204.1-R	CCTACAGTCGTCGATGAA
			MSTRG.18663.1-F	GCAGGTTGATTCGCAGATA
			MSTRG.18663.1-R	CGAGGCATGATAAGAGAAGAG
			MSTRG.33363.2-F	ACACGCAACATAGGAAGTAA
			MSTRG.33363.2-R	ATGAATGTGGAGCCAATGA
		mRNAs	Bv3_052640_qpwu.t1-F	TCCGAGGTTGAGGTAGAAG
			Bv3_052640_qpwu.t1-R	CATAGGCGTGGTGGAATC
			Bv6_135040_jcwe.t1-F	TCAATATGCCGCCTACAG
			Bv6_135040_jcwe.t1-R	TTCATCCAACGCTCTGAG
			Bv6_140400_jxeg.t1-F	GTACTTGGATGCTGAATCTG
			Bv6_140400_jxeg.t1-R	GAGTGGCTAACATTGTGAAG
			Bv6_154510_xdnm.t1-F	TGTTGGGAGGAATACTATGC
			Bv6_154510_xdnm.t1-R	CAAAGACAGCAAGTTGGAAA
			Bv8_185270_npyy.t1-F	CAACAGCAGCAACATCAG
			Bv8_185270_npyy.t1-R	CGCAACGAGGACATCTTA
			Bv9_212900_feno.t1-F	CCATTGCGTCCATTACCTA
			Bv9_212900_feno.t1-R	GCTAGAGTGTTGACCTGAA
			Bv_30990_cjmz.t1-F	GGGTTCCAAATGCTTCCT
			Bv_30990_cjmz.t1-R	GCCACTAAGTCCGTTGAA
			Bv1_017800_wpio.t1-F	AAGGGTGAAGTGAATGCTA
			Bv1_017800_wpio.t1-R	GGTTTCTGGTTAGGATTTCTG
			Bv1u_021210_cjga.t2-F	CCAGTCGTGTGAGAGTAT
			Bv1u_021210_cjga.t2-R	CTCCCTTTATCCCGAACT
			Bv2_024280_qswd.t1-F	CTGTTCGTTGTGGATGTC
			Bv2_024280_qswd.t1-R	CTTCGGCTTTGCTCTTAC
			Bv2_028260_ihfg.t1-F	AGGTTGTTGGCATTCTCT
			Bv2_028260_ihfg.t1-R	TGTCCTTCCTGGTAATCTTC
			Bv8_189990_perh.t1-F	AAGATCGTACCAAGGAGAA
			Bv8_189990_perh.t1-R	CACCAACAACAACTTCAAC
			Bv8_189980_mizi.t1-F	GATCTGCCTACGAGAATCT
			Bv8_189980_mizi.t1-R	TGTTGCACAAACTACATTCT
			Bv5_117980_swpa.t1-F	GCAGGCTAAGATCCAAGA
			Bv5_117980_swpa.t1-R	CCTCAAGTTCTCGCAATG
			Bv6_136060_dknq.t1-F	TTCCCACGGTTATGCTTTGAT
			Bv6_136060_dknq.t1-R	TTCTCTTATGGACTCGCTTGC
			Bv7_179010_ycqe.t1-F	GCCTACGAGAATCTGGTGTA
			Bv7_179010_ycqe.t1-R	CAGTGTAGCCGCTTGTTG
			Bv8_189991z13909-F	ACAATACGAAAGGGAGGAGGG
			Bv8_189991z13909-R	CTTTCTCTTCCCTCGTCCGT
			Bv4_072340_puin.t1-F	TGAGGTATGATCGAGTGAGGAG
			Bv4_072340_puin.t1-R	GCTGAGCAGTGACTGAAATCT
			Bv5_119850_xzuy.t1-F	GAGAGGTTGGTTTGGAGGTT
			Bv5_119850_xzuy.t1-R	GCAGCGTTGATTTGTGACTT
			Bv6_140480_qrgc.t1-F	AAGGAGTATTAGTGTTGAATGT
			Bv6_140480_qrgc.t1-R	CATCTGCTTCTTGCTACTT
			Bv7_156080_dced.t1-F	AAGGAGTATTAGTGTTGAATGT
			Bv7_156080_dced.t1-R	CATCTGCTTCTTGCTACTT
			Bv2_027920_gixg.t1-F	GATGATGAGGAGGTAGAGGAA
			Bv2_027920_gixg.t1-R	GATGGACTTCGAGACTGATTC
			Bv2_043610_suxu.t1-F	CTGGCACGAAATGAAGGTA
			Bv2_043610_suxu.t1-R	GCTGATATGTTGGAGGTTGA
			Bv2u_047540_iqrn.t1-F	AGCCTTCTCTTAGTCACAGT
			Bv2u_047540_iqrn.t1-R	TGCGATTCTTCCTCTTCTCT
			Bv3_059000_kgww.t1-F	GACTCAACTGGGCAATCT
			Bv3_059000_kgww.t1-R	GCTGAAGGAAGTGGAACA
			Bv5_099940_fsqr.t1-F	GCTGGATGATGTCTTGAC
			Bv5_099940_fsqr.t1-R	CGAGAATGTGGAGGACTA
			Bv1_011260_hdsi.t1-F	GTAGGACGGTTGTGGTAAT
			Bv1_011260_hdsi.t1-R	GGCACTTCTGAGTTCTGAT
