# Supplementary material for: Identification of the Genes Encoding B3 Domain-Containing Proteins Related to Vernalization of Beta vulgaris
Source: Genes (Basel). 2022 Nov 25;13(12):2217. doi: 10.3390/genes13122217 (PMC9778101; doi:10.3390/genes13122217)
Supplement: Supplementary file 1 [file genes-13-02217-s001.zip › Table S2.xlsx]

## Sheet: Sheet1
	Table S2. Raw reads and valid reads between the vernalized and nonvernalized libraries
	Sample	Raw Data Read	Valid Data Read	Valid Ratio (reads)	Q20%	Q30%	GC content%
	vernalization	96327758	9.52454e+07	98.88	99.75	97.14	42.83
	novernalization	8.49942e+07	8.39045e+07	98.72	99.63	96.44	41.33
