# Supplementary material for: Identification of the Genes Encoding B3 Domain-Containing Proteins Related to Vernalization of Beta vulgaris
Source: Genes (Basel). 2022 Nov 25;13(12):2217. doi: 10.3390/genes13122217 (PMC9778101; doi:10.3390/genes13122217)
Supplement: Supplementary file 1 [file genes-13-02217-s001.zip › Table S3. the total mRNAs expressed between vernalized and nonvernalized libraries.xlsx]

## Sheet: Sheet1
Table S3. the total mRNAs expressed between vernalized and nonvernalized samples
gene_id	gene_name	Description	regulation
Bv_00001z3_dhux	Bv_00001z3_dhux	NA	down
Bv_00081z6_spqa	Bv_00081z6_spqa	NA	up
Bv_00100_iorn	Bv_00100_iorn	transcription factor PRE3	up
Bv_00120_pdds	Bv_00120_pdds	basic-leucine zipper transcription factor A-like	down
Bv_00131z9_txrx	Bv_00131z9_txrx	NA	up
Bv_00140_schn	Bv_00140_schn	uncharacterized protein LOC104908103	down
Bv_00141z11_gttw	Bv_00141z11_gttw	NA	up
Bv_00141z13_grzr	Bv_00141z13_grzr	NA	down
Bv_00151z18_ftzr	Bv_00151z18_ftzr	NA	up
Bv_00191z21_dwyj	Bv_00191z21_dwyj	NA	up
Bv_00191z22_nuxg	Bv_00191z22_nuxg	NA	down
Bv_00210_yowg	Bv_00210_yowg	uncharacterized protein LOC104908421	down
Bv_00221z27_fexs	Bv_00221z27_fexs	NA	down
Bv_00241z34_xnyd	Bv_00241z34_xnyd	NA	down
Bv_00241z38_ojsr	Bv_00241z38_ojsr	NA	up
Bv_00271z39_utjf	Bv_00271z39_utjf	NA	up
Bv_00271z40_ccif	Bv_00271z40_ccif	NA	down
Bv_00281z41_pzoj	Bv_00281z41_pzoj	NA	up
Bv_00281z44_ioaz	Bv_00281z44_ioaz	NA	up
Bv_00281z45_gkax	Bv_00281z45_gkax	NA	up
Bv_00281z50_tijn	Bv_00281z50_tijn	NA	down
Bv_00341z64_azwd	Bv_00341z64_azwd	NA	down
Bv_00351z65_njyd	Bv_00351z65_njyd	NA	up
Bv_00351z66_kkur	Bv_00351z66_kkur	NA	up
Bv_00351z67_qard	Bv_00351z67_qard	NA	up
Bv_00361z72_rnpp	Bv_00361z72_rnpp	NA	up
Bv_00401z75_ionh	Bv_00401z75_ionh	NA	up
Bv_00411z76_djxs	Bv_00411z76_djxs	NA	up
Bv_00411z77_nkdz	Bv_00411z77_nkdz	NA	down
Bv_00411z78_asmz	Bv_00411z78_asmz	NA	up
Bv_00420_uaqe	Bv_00420_uaqe	adenylate isopentenyltransferase 5, chloroplastic	up
Bv_00431z81_guga	Bv_00431z81_guga	NA	up
Bv_00431z82_wynz	Bv_00431z82_wynz	NA	up
Bv_00431z83_siip	Bv_00431z83_siip	NA	up
Bv_00440_ojoj	Bv_00440_ojoj	NA	up
Bv_00451z87_zqgm	Bv_00451z87_zqgm	NA	up
Bv_00451z91_etxf	Bv_00451z91_etxf	NA	down
Bv_00471z100_wiga	Bv_00471z100_wiga	NA	up
Bv_00471z101_orut	Bv_00471z101_orut	NA	down
Bv_00471z102_agrh	Bv_00471z102_agrh	NA	up
Bv_00471z92_tmdx	Bv_00471z92_tmdx	NA	up
Bv_00471z93_sgdd	Bv_00471z93_sgdd	NA	down
Bv_00471z96_hynp	Bv_00471z96_hynp	NA	up
Bv_00471z98_fryi	Bv_00471z98_fryi	NA	up
Bv_00481z105_agau	Bv_00481z105_agau	NA	down
Bv_00481z106_nwns	Bv_00481z106_nwns	NA	down
Bv_00511z107_rywu	Bv_00511z107_rywu	NA	down
Bv_00511z108_kukm	Bv_00511z108_kukm	NA	up
Bv_00511z109_gcwk	Bv_00511z109_gcwk	NA	down
Bv_00511z111_ujaa	Bv_00511z111_ujaa	NA	down
Bv_00520_nhkw	Bv_00520_nhkw	NA	up
Bv_00521z115_kniy	Bv_00521z115_kniy	NA	down
Bv_00521z122_czke	Bv_00521z122_czke	NA	up
Bv_00521z126_cnuj	Bv_00521z126_cnuj	NA	up
Bv_00521z133_foqm	Bv_00521z133_foqm	NA	up
Bv_00521z137_ysfx	Bv_00521z137_ysfx	NA	up
Bv_00530_cfgc	Bv_00530_cfgc	NA	up
Bv_00540_waie	Bv_00540_waie	NA	up
Bv_00551z148_hypo	Bv_00551z148_hypo	NA	up
Bv_00551z149_oxuo	Bv_00551z149_oxuo	NA	up
Bv_00551z150_mooc	Bv_00551z150_mooc	NA	up
Bv_00560_ungj	Bv_00560_ungj	seed biotin-containing protein SBP65	down
Bv_00571z156_yiwq	Bv_00571z156_yiwq	NA	up
Bv_00611z164_ejsc	Bv_00611z164_ejsc	NA	up
Bv_00611z165_zuye	Bv_00611z165_zuye	NA	up
Bv_00651z177_iyep	Bv_00651z177_iyep	NA	up
Bv_00651z178_koor	Bv_00651z178_koor	NA	up
Bv_00661z180_sppy	Bv_00661z180_sppy	NA	up
Bv_00681z185_gmhu	Bv_00681z185_gmhu	NA	up
Bv_00681z186_pmhp	Bv_00681z186_pmhp	NA	up
Bv_00681z190_unpt	Bv_00681z190_unpt	NA	up
Bv_00691z192_wxzy	Bv_00691z192_wxzy	NA	up
Bv_00691z194_fnqz	Bv_00691z194_fnqz	NA	down
Bv_00700_uzsd	Bv_00700_uzsd	uncharacterized protein LOC104883196	down
Bv_00721z201_tzwu	Bv_00721z201_tzwu	NA	up
Bv_00741z202_uhhs	Bv_00741z202_uhhs	NA	up
Bv_00760_xgtf	Bv_00760_xgtf	NA	down
Bv_00771z204_gdah	Bv_00771z204_gdah	NA	up
Bv_00801z208_aizx	Bv_00801z208_aizx	NA	up
Bv_00801z213_cfau	Bv_00801z213_cfau	NA	up
Bv_00811z216_wsoo	Bv_00811z216_wsoo	NA	up
Bv_00821z217_cghr	Bv_00821z217_cghr	NA	up
Bv_00821z218_xorr	Bv_00821z218_xorr	NA	up
Bv_00841z223_eeuh	Bv_00841z223_eeuh	NA	down
Bv_00870_txnc	Bv_00870_txnc	NA	down
Bv_00880_rkzf	Bv_00880_rkzf	NA	up
Bv_00911z224_enie	Bv_00911z224_enie	NA	up
Bv_00911z225_gcdi	Bv_00911z225_gcdi	NA	up
Bv_00921z229_zohq	Bv_00921z229_zohq	NA	up
Bv_00940_nomp	Bv_00940_nomp	PLASMODESMATA CALLOSE-BINDING PROTEIN 3	down
Bv_00941z232_uykd	Bv_00941z232_uykd	NA	up
Bv_00941z233_hngc	Bv_00941z233_hngc	NA	up
Bv_00951z234_wixk	Bv_00951z234_wixk	NA	down
Bv_00951z235_dwuz	Bv_00951z235_dwuz	NA	up
Bv_00951z236_yafd	Bv_00951z236_yafd	NA	up
Bv_00991z240_ynsd	Bv_00991z240_ynsd	NA	up
Bv_00991z241_nrua	Bv_00991z241_nrua	NA	up
Bv_01030_gkmm	Bv_01030_gkmm	organic cation/carnitine transporter 1	down
Bv_01040_fnko	Bv_01040_fnko	NA	up
Bv_01041z242_yrdj	Bv_01041z242_yrdj	NA	down
Bv_01041z243_eatr	Bv_01041z243_eatr	NA	up
Bv_01051z247_asjm	Bv_01051z247_asjm	NA	up
Bv_01090_afga	Bv_01090_afga	NA	up
Bv_01141z254_etra	Bv_01141z254_etra	NA	up
Bv_01161z259_wnso	Bv_01161z259_wnso	NA	up
Bv_01161z260_oxxr	Bv_01161z260_oxxr	NA	up
Bv_01161z261_sckh	Bv_01161z261_sckh	NA	up
Bv_01161z263_kxws	Bv_01161z263_kxws	NA	up
Bv_01170_wscm	Bv_01170_wscm	NA	down
Bv_01171z264_ftio	Bv_01171z264_ftio	NA	up
Bv_01171z265_spci	Bv_01171z265_spci	NA	up
Bv_01171z267_ijph	Bv_01171z267_ijph	NA	up
Bv_01191z273_opsn	Bv_01191z273_opsn	NA	down
Bv_01220_aksu	Bv_01220_aksu	NA	up
Bv_01221z276_imqt	Bv_01221z276_imqt	NA	up
Bv_01271z286_fafw	Bv_01271z286_fafw	NA	down
Bv_01271z288_xmya	Bv_01271z288_xmya	NA	up
Bv_01281z293_ixus	Bv_01281z293_ixus	NA	up
Bv_01290_jsph	Bv_01290_jsph	NA	down
Bv_01300_itrj	Bv_01300_itrj	NA	up
Bv_01321z299_jdmy	Bv_01321z299_jdmy	NA	up
Bv_01321z302_zdts	Bv_01321z302_zdts	NA	down
Bv_01330_gcja	Bv_01330_gcja	NA	down
Bv_01341z309_qpjg	Bv_01341z309_qpjg	NA	up
Bv_01341z311_sycq	Bv_01341z311_sycq	NA	up
Bv_01341z315_ozzj	Bv_01341z315_ozzj	NA	down
Bv_01341z316_cpja	Bv_01341z316_cpja	NA	down
Bv_01351z321_jwqj	Bv_01351z321_jwqj	NA	down
Bv_01351z322_ukdg	Bv_01351z322_ukdg	NA	up
Bv_01361z326_qtmd	Bv_01361z326_qtmd	NA	up
Bv_01391z329_qmci	Bv_01391z329_qmci	NA	up
Bv_01411z337_rhsg	Bv_01411z337_rhsg	NA	up
Bv_01411z341_dfma	Bv_01411z341_dfma	NA	up
Bv_01411z342_ztkr	Bv_01411z342_ztkr	NA	up
Bv_01461z346_iptc	Bv_01461z346_iptc	NA	up
Bv_01490_ctzo	Bv_01490_ctzo	probable mitochondrial import inner membrane translocase subunit TIM21 isoform X1	up
Bv_01491z350_pqqj	Bv_01491z350_pqqj	NA	up
Bv_01491z351_dghz	Bv_01491z351_dghz	NA	up
Bv_01501z353_fqaq	Bv_01501z353_fqaq	NA	up
Bv_01501z354_mgzk	Bv_01501z354_mgzk	NA	up
Bv_01501z357_ydxz	Bv_01501z357_ydxz	NA	up
Bv_01501z358_mign	Bv_01501z358_mign	NA	down
Bv_01501z360_ktex	Bv_01501z360_ktex	NA	up
Bv_01520_fhof	Bv_01520_fhof	uncharacterized protein LOC104900092 isoform X2	up
Bv_01521z364_dmgq	Bv_01521z364_dmgq	NA	up
Bv_01521z365_yrzn	Bv_01521z365_yrzn	NA	up
Bv_01551z366_qcfq	Bv_01551z366_qcfq	NA	up
Bv_01571z370_myjs	Bv_01571z370_myjs	NA	up
Bv_01661z372_smnq	Bv_01661z372_smnq	NA	up
Bv_01701z378_idnz	Bv_01701z378_idnz	NA	down
Bv_01731z381_xqpo	Bv_01731z381_xqpo	NA	up
Bv_01751z385_ecds	Bv_01751z385_ecds	NA	up
Bv_01760_xwtn	Bv_01760_xwtn	uncharacterized protein LOC104906773	down
Bv_01770_duun	Bv_01770_duun	UDP-glycosyltransferase 87A2	up
Bv_01790_cndj	Bv_01790_cndj	flavonol sulfotransferase-like	down
Bv_01800_gmkd	Bv_01800_gmkd	uncharacterized protein LOC104893418	down
Bv_01801z392_fctk	Bv_01801z392_fctk	NA	up
Bv_01801z393_imit	Bv_01801z393_imit	NA	up
Bv_01891z400_xfss	Bv_01891z400_xfss	NA	up
Bv_02001z406_sazz	Bv_02001z406_sazz	NA	down
Bv_02031z409_zdwf	Bv_02031z409_zdwf	NA	up
Bv_02031z410_aegy	Bv_02031z410_aegy	NA	up
Bv_02031z411_sxcp	Bv_02031z411_sxcp	NA	up
Bv_02051z415_wqhh	Bv_02051z415_wqhh	NA	down
Bv_02051z416_hret	Bv_02051z416_hret	NA	up
Bv_02091z419_amdk	Bv_02091z419_amdk	NA	up
Bv_02100_kymc	Bv_02100_kymc	NA	up
Bv_02111z420_hatu	Bv_02111z420_hatu	NA	up
Bv_02111z421_xnru	Bv_02111z421_xnru	NA	down
Bv_02111z422_pkac	Bv_02111z422_pkac	NA	up
Bv_02111z427_uqwy	Bv_02111z427_uqwy	NA	up
Bv_02121z429_fdgn	Bv_02121z429_fdgn	NA	up
Bv_02171z432_jnci	Bv_02171z432_jnci	NA	up
Bv_02221z438_ueqj	Bv_02221z438_ueqj	NA	down
Bv_02251z442_aqin	Bv_02251z442_aqin	NA	up
Bv_02251z443_oeaa	Bv_02251z443_oeaa	NA	up
Bv_02281z446_rxtw	Bv_02281z446_rxtw	NA	up
Bv_02301z453_dmag	Bv_02301z453_dmag	NA	up
Bv_02301z460_anhc	Bv_02301z460_anhc	NA	down
Bv_02311z463_gape	Bv_02311z463_gape	NA	up
Bv_02311z464_gnmq	Bv_02311z464_gnmq	NA	up
Bv_02331z467_fgpj	Bv_02331z467_fgpj	NA	down
Bv_02341z470_uwnz	Bv_02341z470_uwnz	NA	up
Bv_02341z471_hjyp	Bv_02341z471_hjyp	NA	up
Bv_02341z472_hrpc	Bv_02341z472_hrpc	NA	up
Bv_02341z473_cecu	Bv_02341z473_cecu	NA	up
Bv_02341z474_dkte	Bv_02341z474_dkte	NA	up
Bv_02341z475_woey	Bv_02341z475_woey	NA	up
Bv_02430_tdcc	Bv_02430_tdcc	uncharacterized protein LOC104906995	up
Bv_02431z483_kqeh	Bv_02431z483_kqeh	NA	up
Bv_02520_dtkw	Bv_02520_dtkw	sterol 14-demethylase	down
Bv_02541z496_zpkm	Bv_02541z496_zpkm	NA	up
Bv_02561z497_rwpn	Bv_02561z497_rwpn	NA	up
Bv_02631z503_pcdn	Bv_02631z503_pcdn	NA	up
Bv_02650_qgzg	Bv_02650_qgzg	transcription termination factor MTERF8, chloroplastic	up
Bv_02700_xgwe	Bv_02700_xgwe	granule-bound starch synthase 1, chloroplastic/amyloplastic	up
Bv_02800_imei	Bv_02800_imei	small heat shock protein, chloroplastic	down
Bv_02910_yrnu	Bv_02910_yrnu	syntaxin-related protein KNOLLE	up
Bv_02920_oxen	Bv_02920_oxen	uncharacterized protein LOC109133696	up
Bv_03041z507_ortz	Bv_03041z507_ortz	NA	up
Bv_03050_cimk	Bv_03050_cimk	polygalacturonase At1g48100	down
Bv_03080_rgys	Bv_03080_rgys	high affinity nitrate transporter 2.5-like	up
Bv_03090_tesc	Bv_03090_tesc	high affinity nitrate transporter 2.5-like	up
Bv_03091z513_ifuz	Bv_03091z513_ifuz	NA	down
Bv_03101z516_irzk	Bv_03101z516_irzk	NA	up
Bv_03101z517_jieo	Bv_03101z517_jieo	NA	down
Bv_03121z519_krco	Bv_03121z519_krco	NA	up
Bv_03121z524_mwyy	Bv_03121z524_mwyy	NA	up
Bv_03121z528_jhmp	Bv_03121z528_jhmp	NA	up
Bv_03140_hemf	Bv_03140_hemf	protein FAR1-RELATED SEQUENCE 6-like	up
Bv_03141z532_knsc	Bv_03141z532_knsc	NA	up
Bv_03141z535_gacp	Bv_03141z535_gacp	NA	down
Bv_03161z540_faxu	Bv_03161z540_faxu	NA	up
Bv_03211z543_yefg	Bv_03211z543_yefg	NA	down
Bv_03220_dyzk	Bv_03220_dyzk	NAC domain-containing protein 21/22 isoform X1	down
Bv_03221z551_qakq	Bv_03221z551_qakq	NA	up
Bv_03221z553_cisf	Bv_03221z553_cisf	NA	up
Bv_03221z554_isnf	Bv_03221z554_isnf	NA	up
Bv_03221z556_frur	Bv_03221z556_frur	NA	up
Bv_03250_juzt	Bv_03250_juzt	NA	up
Bv_03261z563_jqtc	Bv_03261z563_jqtc	NA	down
Bv_03311z581_zetc	Bv_03311z581_zetc	NA	up
Bv_03321z588_nhpg	Bv_03321z588_nhpg	NA	down
Bv_03321z590_mjkp	Bv_03321z590_mjkp	NA	up
Bv_03321z591_ckjy	Bv_03321z591_ckjy	NA	down
Bv_03331z594_ciun	Bv_03331z594_ciun	NA	up
Bv_03331z596_wckf	Bv_03331z596_wckf	NA	up
Bv_03351z597_qphs	Bv_03351z597_qphs	NA	up
Bv_03351z601_ufwn	Bv_03351z601_ufwn	NA	down
Bv_03361z602_safh	Bv_03361z602_safh	NA	up
Bv_03361z603_qohf	Bv_03361z603_qohf	NA	up
Bv_03380_qmqq	Bv_03380_qmqq	NA	up
Bv_03381z605_mtzg	Bv_03381z605_mtzg	NA	up
Bv_03411z608_pzny	Bv_03411z608_pzny	NA	up
Bv_03411z609_iyht	Bv_03411z609_iyht	NA	up
Bv_03411z610_qscp	Bv_03411z610_qscp	NA	up
Bv_03421z613_amof	Bv_03421z613_amof	NA	up
Bv_03421z614_ghqx	Bv_03421z614_ghqx	NA	down
Bv_03421z616_qdmt	Bv_03421z616_qdmt	NA	up
Bv_03421z620_xhdr	Bv_03421z620_xhdr	NA	up
Bv_03421z621_qwku	Bv_03421z621_qwku	NA	up
Bv_03421z622_znsu	Bv_03421z622_znsu	NA	down
Bv_03421z623_jqas	Bv_03421z623_jqas	NA	up
Bv_03440_uuxq	Bv_03440_uuxq	NA	up
Bv_03491z629_nkfq	Bv_03491z629_nkfq	NA	up
Bv_03491z630_nari	Bv_03491z630_nari	NA	up
Bv_03491z631_gtoh	Bv_03491z631_gtoh	NA	up
Bv_03501z632_oxzq	Bv_03501z632_oxzq	NA	up
Bv_03541z637_oqxm	Bv_03541z637_oqxm	NA	down
Bv_03561z644_cdug	Bv_03561z644_cdug	NA	up
Bv_03561z645_hteg	Bv_03561z645_hteg	NA	up
Bv_03581z655_wdsq	Bv_03581z655_wdsq	NA	down
Bv_03581z656_gzse	Bv_03581z656_gzse	NA	down
Bv_03581z657_sqas	Bv_03581z657_sqas	NA	down
Bv_03581z658_mrjf	Bv_03581z658_mrjf	NA	up
Bv_03581z659_rkni	Bv_03581z659_rkni	NA	down
Bv_03581z660_udyc	Bv_03581z660_udyc	NA	down
Bv_03640_zstx	Bv_03640_zstx	WRKY transcription factor 42-like isoform X2	up
Bv_03650_uffc	Bv_03650_uffc	uncharacterized protein LOC104883381	up
Bv_03661z665_pcmj	Bv_03661z665_pcmj	NA	down
Bv_03680_sihs	Bv_03680_sihs	NA	up
Bv_03751z668_ictn	Bv_03751z668_ictn	NA	down
Bv_03781z671_qsjs	Bv_03781z671_qsjs	NA	up
Bv_03920_ezhe	Bv_03920_ezhe	myb-like protein A	up
Bv_04001z678_nyrh	Bv_04001z678_nyrh	NA	down
Bv_04011z684_ckzq	Bv_04011z684_ckzq	NA	down
Bv_04011z685_psmi	Bv_04011z685_psmi	NA	up
Bv_04020_uhjp	Bv_04020_uhjp	NA	down
Bv_04071z689_kupt	Bv_04071z689_kupt	NA	up
Bv_04090_zjmc	Bv_04090_zjmc	NA	up
Bv_04091z690_jntr	Bv_04091z690_jntr	NA	up
Bv_04131z692_nmoj	Bv_04131z692_nmoj	NA	up
Bv_04141z698_dart	Bv_04141z698_dart	NA	up
Bv_04150_jrpi	Bv_04150_jrpi	auxin response factor 18 isoform X1	up
Bv_04151z700_sonq	Bv_04151z700_sonq	NA	down
Bv_04151z701_gxzi	Bv_04151z701_gxzi	NA	up
Bv_04151z703_pyoi	Bv_04151z703_pyoi	NA	up
Bv_04151z704_sxww	Bv_04151z704_sxww	NA	up
Bv_04151z705_tqii	Bv_04151z705_tqii	NA	up
Bv_04160_exwz	Bv_04160_exwz	NA	down
Bv_04161z708_uahs	Bv_04161z708_uahs	NA	up
Bv_04161z710_crtp	Bv_04161z710_crtp	NA	down
Bv_04161z711_tqcr	Bv_04161z711_tqcr	NA	up
Bv_04191z716_afhe	Bv_04191z716_afhe	NA	up
Bv_04201z718_yrsw	Bv_04201z718_yrsw	NA	up
Bv_04231z723_fqgp	Bv_04231z723_fqgp	NA	up
Bv_04240_dfpk	Bv_04240_dfpk	NA	up
Bv_04241z724_zyqm	Bv_04241z724_zyqm	NA	up
Bv_04241z726_ctpi	Bv_04241z726_ctpi	NA	down
Bv_04241z727_hoqq	Bv_04241z727_hoqq	NA	up
Bv_04251z728_aizm	Bv_04251z728_aizm	NA	up
Bv_04270_umiw	Bv_04270_umiw	NA	up
Bv_04281z731_rnjd	Bv_04281z731_rnjd	NA	up
Bv_04301z744_wieo	Bv_04301z744_wieo	NA	down
Bv_04340_pdpw	Bv_04340_pdpw	NA	up
Bv_04361z762_minc	Bv_04361z762_minc	NA	up
Bv_04401z765_nrcp	Bv_04401z765_nrcp	NA	up
Bv_04471z767_kfdk	Bv_04471z767_kfdk	NA	up
Bv_04471z768_dcst	Bv_04471z768_dcst	NA	down
Bv_04490_fpfo	Bv_04490_fpfo	NA	up
Bv_04491z772_ayno	Bv_04491z772_ayno	NA	down
Bv_04491z773_rmio	Bv_04491z773_rmio	NA	up
Bv_04511z775_msau	Bv_04511z775_msau	NA	up
Bv_04511z776_rjum	Bv_04511z776_rjum	NA	up
Bv_04511z777_tqqs	Bv_04511z777_tqqs	NA	up
Bv_04511z778_pasc	Bv_04511z778_pasc	NA	up
Bv_04521z781_cncu	Bv_04521z781_cncu	NA	down
Bv_04521z783_mopx	Bv_04521z783_mopx	NA	up
Bv_04521z787_chhd	Bv_04521z787_chhd	NA	up
Bv_04521z788_ahsd	Bv_04521z788_ahsd	NA	down
Bv_04521z789_srty	Bv_04521z789_srty	NA	up
Bv_04551z791_fcxe	Bv_04551z791_fcxe	NA	up
Bv_04551z794_owuw	Bv_04551z794_owuw	NA	up
Bv_04561z797_qgin	Bv_04561z797_qgin	NA	up
Bv_04561z799_qwcq	Bv_04561z799_qwcq	NA	up
Bv_04620_teis	Bv_04620_teis	pentatricopeptide repeat-containing protein At4g02750	up
Bv_04631z808_gipc	Bv_04631z808_gipc	NA	up
Bv_04631z810_dgdt	Bv_04631z810_dgdt	NA	down
Bv_04631z812_pezj	Bv_04631z812_pezj	NA	up
Bv_04641z814_ukkd	Bv_04641z814_ukkd	NA	up
Bv_04690_sgnn	Bv_04690_sgnn	transcription factor JUNGBRUNNEN 1-like	up
Bv_04700_esng	Bv_04700_esng	NA	up
Bv_04761z830_hufi	Bv_04761z830_hufi	NA	up
Bv_04761z833_pcrp	Bv_04761z833_pcrp	NA	up
Bv_04770_qerk	Bv_04770_qerk	NA	up
Bv_04771z836_czro	Bv_04771z836_czro	NA	up
Bv_04790_ghhe	Bv_04790_ghhe	NA	up
Bv_04830_pgrg	Bv_04830_pgrg	NA	up
Bv_04840_ggri	Bv_04840_ggri	NA	up
Bv_04841z840_hjeo	Bv_04841z840_hjeo	NA	up
Bv_04871z841_ydgs	Bv_04871z841_ydgs	NA	up
Bv_04871z843_wqra	Bv_04871z843_wqra	NA	up
Bv_04891z850_jjmu	Bv_04891z850_jjmu	NA	up
Bv_04911z853_unku	Bv_04911z853_unku	NA	down
Bv_04940_ssxz	Bv_04940_ssxz	NA	down
Bv_05011z864_wmzs	Bv_05011z864_wmzs	NA	up
Bv_05021z867_jrmr	Bv_05021z867_jrmr	NA	up
Bv_05041z871_fmcn	Bv_05041z871_fmcn	NA	down
Bv_05050_qjmm	Bv_05050_qjmm	NA	up
Bv_05061z872_kmcn	Bv_05061z872_kmcn	NA	down
Bv_05061z874_hfir	Bv_05061z874_hfir	NA	up
Bv_05061z875_tgod	Bv_05061z875_tgod	NA	up
Bv_05061z876_ikzh	Bv_05061z876_ikzh	NA	up
Bv_05091z882_eqwj	Bv_05091z882_eqwj	NA	up
Bv_05101z891_zedz	Bv_05101z891_zedz	NA	down
Bv_05151z895_oari	Bv_05151z895_oari	NA	up
Bv_05151z896_sfps	Bv_05151z896_sfps	NA	up
Bv_05151z898_txwx	Bv_05151z898_txwx	NA	up
Bv_05161z899_cozg	Bv_05161z899_cozg	NA	up
Bv_05211z911_npzf	Bv_05211z911_npzf	NA	up
Bv_05211z912_aczk	Bv_05211z912_aczk	NA	up
Bv_05250_zogg	Bv_05250_zogg	NA	up
Bv_05331z921_zkxz	Bv_05331z921_zkxz	NA	up
Bv_05341z923_pomf	Bv_05341z923_pomf	NA	up
Bv_05341z924_pqhe	Bv_05341z924_pqhe	NA	up
Bv_05381z926_yxce	Bv_05381z926_yxce	NA	up
Bv_05441z934_szhk	Bv_05441z934_szhk	NA	up
Bv_05441z935_nstz	Bv_05441z935_nstz	NA	up
Bv_05451z940_kuwq	Bv_05451z940_kuwq	NA	up
Bv_05460_nywc	Bv_05460_nywc	uncharacterized protein LOC103853929	up
Bv_05461z943_uewi	Bv_05461z943_uewi	NA	up
Bv_05461z944_wney	Bv_05461z944_wney	NA	down
Bv_05461z945_mzmo	Bv_05461z945_mzmo	NA	down
Bv_05461z946_nccm	Bv_05461z946_nccm	NA	up
Bv_05461z947_phnx	Bv_05461z947_phnx	NA	down
Bv_05461z948_fchx	Bv_05461z948_fchx	NA	up
Bv_05470_gxnw	Bv_05470_gxnw	NA	down
Bv_05510_imqy	Bv_05510_imqy	NA	up
Bv_05511z954_jkar	Bv_05511z954_jkar	NA	up
Bv_05511z955_ouyw	Bv_05511z955_ouyw	NA	up
Bv_05511z956_ztfj	Bv_05511z956_ztfj	NA	up
Bv_05541z957_wyut	Bv_05541z957_wyut	NA	down
Bv_05550_tyxm	Bv_05550_tyxm	E3 ubiquitin-protein ligase CCNB1IP1 homolog isoform X3	up
Bv_05571z960_smon	Bv_05571z960_smon	NA	up
Bv_05581z961_eppr	Bv_05581z961_eppr	NA	up
Bv_05590_ddfu	Bv_05590_ddfu	NA	up
Bv_05670_cmxs	Bv_05670_cmxs	NA	up
Bv_05671z967_kwih	Bv_05671z967_kwih	NA	down
Bv_05680_oire	Bv_05680_oire	NA	down
Bv_05701z968_pgnn	Bv_05701z968_pgnn	NA	up
Bv_05701z973_qfwq	Bv_05701z973_qfwq	NA	up
Bv_05701z976_fwky	Bv_05701z976_fwky	NA	up
Bv_05701z977_jaqu	Bv_05701z977_jaqu	NA	down
Bv_05731z985_xfek	Bv_05731z985_xfek	NA	up
Bv_05731z989_qjha	Bv_05731z989_qjha	NA	down
Bv_05731z990_maxs	Bv_05731z990_maxs	NA	up
Bv_05741z991_cmgy	Bv_05741z991_cmgy	NA	up
Bv_05781z993_drxg	Bv_05781z993_drxg	NA	down
Bv_05791z994_nemi	Bv_05791z994_nemi	NA	up
Bv_05800_dmuk	Bv_05800_dmuk	NA	up
Bv_05821z995_nwrs	Bv_05821z995_nwrs	NA	down
Bv_05830_cuwx	Bv_05830_cuwx	uncharacterized protein LOC104905766	up
Bv_05840_gdej	Bv_05840_gdej	NA	up
Bv_05850_tqrp	Bv_05850_tqrp	uncharacterized protein LOC104905767	down
Bv_05851z996_qzxa	Bv_05851z996_qzxa	NA	down
Bv_05881z998_pfny	Bv_05881z998_pfny	NA	down
Bv_05910_kqwq	Bv_05910_kqwq	NA	up
Bv_05921z1002_kqci	Bv_05921z1002_kqci	NA	up
Bv_05961z1008_utza	Bv_05961z1008_utza	NA	up
Bv_05980_ueac	Bv_05980_ueac	NAC domain-containing protein 89 isoform X1	down
Bv_06001z1009_duex	Bv_06001z1009_duex	NA	up
Bv_06031z1014_wtky	Bv_06031z1014_wtky	NA	up
Bv_06031z1016_khyx	Bv_06031z1016_khyx	NA	down
Bv_06031z1017_cini	Bv_06031z1017_cini	NA	down
Bv_06150_mfuo	Bv_06150_mfuo	NA	up
Bv_06210_wkhm	Bv_06210_wkhm	NA	up
Bv_06241z1033_kiny	Bv_06241z1033_kiny	NA	up
Bv_06261z1035_rass	Bv_06261z1035_rass	NA	up
Bv_06261z1037_qsrj	Bv_06261z1037_qsrj	NA	down
Bv_06261z1038_mehp	Bv_06261z1038_mehp	NA	up
Bv_06261z1039_kqkn	Bv_06261z1039_kqkn	NA	up
Bv_06280_ojfy	Bv_06280_ojfy	NA	down
Bv_06290_exhf	Bv_06290_exhf	uncharacterized protein LOC104899034	up
Bv_06291z1046_rczm	Bv_06291z1046_rczm	NA	up
Bv_06291z1047_tmnk	Bv_06291z1047_tmnk	NA	up
Bv_06300_qwmm	Bv_06300_qwmm	NA	up
Bv_06341z1049_dzec	Bv_06341z1049_dzec	NA	up
Bv_06380_yawm	Bv_06380_yawm	NA	up
Bv_06400_iseq	Bv_06400_iseq	glutathione S-transferase U7	down
Bv_06420_yfzn	Bv_06420_yfzn	NA	down
Bv_06421z1059_adhg	Bv_06421z1059_adhg	NA	up
Bv_06421z1061_qigq	Bv_06421z1061_qigq	NA	down
Bv_06430_jdwf	Bv_06430_jdwf	NA	up
Bv_06461z1064_cgfi	Bv_06461z1064_cgfi	NA	up
Bv_06471z1066_yaic	Bv_06471z1066_yaic	NA	up
Bv_06471z1067_ongf	Bv_06471z1067_ongf	NA	up
Bv_06510_ypep	Bv_06510_ypep	NA	up
Bv_06511z1070_gaad	Bv_06511z1070_gaad	NA	down
Bv_06561z1073_gcpc	Bv_06561z1073_gcpc	NA	up
Bv_06571z1077_nfeo	Bv_06571z1077_nfeo	NA	down
Bv_06580_frjx	Bv_06580_frjx	trypsin inhibitor 1B	up
Bv_06591z1079_omfc	Bv_06591z1079_omfc	NA	up
Bv_06600_jufw	Bv_06600_jufw	trypsin inhibitor BvTI	down
Bv_06601z1082_jknj	Bv_06601z1082_jknj	NA	up
Bv_06620_tfht	Bv_06620_tfht	NA	up
Bv_06630_ropi	Bv_06630_ropi	NA	down
Bv_06651z1089_rnnn	Bv_06651z1089_rnnn	NA	down
Bv_06671z1093_tpoq	Bv_06671z1093_tpoq	NA	down
Bv_06671z1096_jtmi	Bv_06671z1096_jtmi	NA	up
Bv_06691z1101_wqun	Bv_06691z1101_wqun	NA	up
Bv_06701z1104_hgfq	Bv_06701z1104_hgfq	NA	up
Bv_06711z1105_uygn	Bv_06711z1105_uygn	NA	up
Bv_06721z1107_cstp	Bv_06721z1107_cstp	NA	up
Bv_06751z1108_zaio	Bv_06751z1108_zaio	NA	up
Bv_06751z1109_afxf	Bv_06751z1109_afxf	NA	up
Bv_06760_jxof	Bv_06760_jxof	NA	down
Bv_06761z1110_xwwm	Bv_06761z1110_xwwm	NA	up
Bv_06790_gixk	Bv_06790_gixk	NA	up
Bv_06791z1112_kuht	Bv_06791z1112_kuht	NA	up
Bv_06791z1113_yrqg	Bv_06791z1113_yrqg	NA	up
Bv_06800_kgsy	Bv_06800_kgsy	NA	up
Bv_06820_chur	Bv_06820_chur	ammonium transporter 1 member 1	up
Bv_06831z1116_ijri	Bv_06831z1116_ijri	NA	up
Bv_06831z1117_xgtu	Bv_06831z1117_xgtu	NA	up
Bv_06851z1120_nmgn	Bv_06851z1120_nmgn	NA	up
Bv_06891z1129_stcs	Bv_06891z1129_stcs	NA	up
Bv_06901z1130_satp	Bv_06901z1130_satp	NA	down
Bv_06920_rejh	Bv_06920_rejh	universal stress protein PHOS32	up
Bv_06930_fooj	Bv_06930_fooj	uncharacterized protein LOC104897060	up
Bv_06961z1142_mnqr	Bv_06961z1142_mnqr	NA	up
Bv_06961z1144_nujy	Bv_06961z1144_nujy	NA	down
Bv_06970_dmyy	Bv_06970_dmyy	NA	up
Bv_07001z1150_iici	Bv_07001z1150_iici	NA	up
Bv_07031z1151_iqya	Bv_07031z1151_iqya	NA	up
Bv_07040_iwfu	Bv_07040_iwfu	uncharacterized protein LOC104906203	down
Bv_07041z1152_fpxq	Bv_07041z1152_fpxq	NA	down
Bv_07041z1153_nnhr	Bv_07041z1153_nnhr	NA	up
Bv_07061z1154_jxnh	Bv_07061z1154_jxnh	NA	up
Bv_07070_xzdt	Bv_07070_xzdt	putative NAC domain-containing protein 94	up
Bv_07100_dsar	Bv_07100_dsar	NA	up
Bv_07101z1159_seux	Bv_07101z1159_seux	NA	up
Bv_07151z1165_heox	Bv_07151z1165_heox	NA	down
Bv_07151z1166_ceaz	Bv_07151z1166_ceaz	NA	up
Bv_07161z1171_tfgu	Bv_07161z1171_tfgu	NA	down
Bv_07161z1172_uxtt	Bv_07161z1172_uxtt	NA	up
Bv_07161z1174_mutq	Bv_07161z1174_mutq	NA	up
Bv_07161z1175_jexo	Bv_07161z1175_jexo	NA	up
Bv_07161z1177_yoeo	Bv_07161z1177_yoeo	NA	down
Bv_07201z1183_jhho	Bv_07201z1183_jhho	NA	up
Bv_07210_wowa	Bv_07210_wowa	type I inositol polyphosphate 5-phosphatase 13 isoform X1	up
Bv_07211z1188_mepi	Bv_07211z1188_mepi	NA	up
Bv_07221z1194_mjmc	Bv_07221z1194_mjmc	NA	down
Bv_07271z1198_yyrp	Bv_07271z1198_yyrp	NA	down
Bv_07300_atri	Bv_07300_atri	NA	up
Bv_07301z1203_akhw	Bv_07301z1203_akhw	NA	up
Bv_07310_rznt	Bv_07310_rznt	NA	up
Bv_07320_wfou	Bv_07320_wfou	NA	up
Bv_07340_nmdz	Bv_07340_nmdz	uncharacterized protein LOC104900270	up
Bv_07360_cqeg	Bv_07360_cqeg	NA	down
Bv_07370_uqig	Bv_07370_uqig	NA	up
Bv_07371z1207_pykr	Bv_07371z1207_pykr	NA	up
Bv_07381z1210_frcj	Bv_07381z1210_frcj	NA	up
Bv_07381z1211_aoeg	Bv_07381z1211_aoeg	NA	up
Bv_07490_jsxg	Bv_07490_jsxg	phosphoglycerate mutase-like protein AT74	up
Bv_07540_gjan	Bv_07540_gjan	sugar transporter ERD6-like 5	down
Bv_07541z1221_faoq	Bv_07541z1221_faoq	NA	down
Bv_07550_gerr	Bv_07550_gerr	sugar transporter ERD6-like 5	up
Bv_07560_goyc	Bv_07560_goyc	NA	up
Bv_07611z1224_pgmk	Bv_07611z1224_pgmk	NA	up
Bv_07671z1230_nesm	Bv_07671z1230_nesm	NA	down
Bv_07691z1231_tejy	Bv_07691z1231_tejy	NA	up
Bv_07691z1232_coop	Bv_07691z1232_coop	NA	down
Bv_07691z1233_ftmf	Bv_07691z1233_ftmf	NA	up
Bv_07691z1234_fqha	Bv_07691z1234_fqha	NA	down
Bv_07720_fhfo	Bv_07720_fhfo	NA	down
Bv_07741z1236_pjjj	Bv_07741z1236_pjjj	NA	up
Bv_07741z1237_jzyj	Bv_07741z1237_jzyj	NA	up
Bv_07750_mfih	Bv_07750_mfih	protein FAR1-RELATED SEQUENCE 5-like	down
Bv_07760_ktkn	Bv_07760_ktkn	uncharacterized protein LOC104884099	down
Bv_07790_cwpy	Bv_07790_cwpy	protein BONZAI 3 isoform X1	up
Bv_07810_wjit	Bv_07810_wjit	bifunctional 3-dehydroquinate dehydratase/shikimate dehydrogenase, chloroplastic isoform X1	up
Bv_07831z1244_txgj	Bv_07831z1244_txgj	NA	up
Bv_07870_rgxq	Bv_07870_rgxq	FRIGIDA-like protein 3	up
Bv_07871z1248_sdnz	Bv_07871z1248_sdnz	NA	down
Bv_07871z1250_hpmm	Bv_07871z1250_hpmm	NA	down
Bv_07871z1258_rzwn	Bv_07871z1258_rzwn	NA	down
Bv_07871z1260_cigp	Bv_07871z1260_cigp	NA	up
Bv_07871z1261_tdpk	Bv_07871z1261_tdpk	NA	up
Bv_07871z1262_jciu	Bv_07871z1262_jciu	NA	down
Bv_07871z1266_msda	Bv_07871z1266_msda	NA	up
Bv_07901z1271_wxex	Bv_07901z1271_wxex	NA	up
Bv_07910_npna	Bv_07910_npna	FRIGIDA-like protein 5	up
Bv_07920_mczc	Bv_07920_mczc	FRIGIDA-like protein 5	up
Bv_07950_gmaa	Bv_07950_gmaa	NA	up
Bv_07980_toxx	Bv_07980_toxx	uncharacterized protein LOC109134689	down
Bv_07981z1274_qiwq	Bv_07981z1274_qiwq	NA	up
Bv_08000_dtpq	Bv_08000_dtpq	NA	down
Bv_08051z1276_ieht	Bv_08051z1276_ieht	NA	down
Bv_08060_yeau	Bv_08060_yeau	uncharacterized protein LOC104891012	up
Bv_08091z1280_mkii	Bv_08091z1280_mkii	NA	up
Bv_08091z1281_icpy	Bv_08091z1281_icpy	NA	up
Bv_08101z1282_tjoj	Bv_08101z1282_tjoj	NA	up
Bv_08101z1284_imxi	Bv_08101z1284_imxi	NA	up
Bv_08111z1286_ujrt	Bv_08111z1286_ujrt	NA	up
Bv_08121z1291_wewq	Bv_08121z1291_wewq	NA	up
Bv_08451z1300_gxse	Bv_08451z1300_gxse	NA	up
Bv_08451z1301_awhx	Bv_08451z1301_awhx	NA	down
Bv_08461z1302_jacy	Bv_08461z1302_jacy	NA	up
Bv_08461z1303_eycp	Bv_08461z1303_eycp	NA	down
Bv_08470_adrn	Bv_08470_adrn	NA	up
Bv_08480_oxrx	Bv_08480_oxrx	NA	up
Bv_08491z1311_jtfn	Bv_08491z1311_jtfn	NA	up
Bv_08511z1314_sxsq	Bv_08511z1314_sxsq	NA	up
Bv_08511z1315_itpf	Bv_08511z1315_itpf	NA	up
Bv_08540_eeos	Bv_08540_eeos	putative respiratory burst oxidase homolog protein H	up
Bv_08550_rzmx	Bv_08550_rzmx	NA	up
Bv_08570_zsar	Bv_08570_zsar	nuclear transcription factor Y subunit C-2	up
Bv_08580_sgxs	Bv_08580_sgxs	NA	down
Bv_08640_zfgr	Bv_08640_zfgr	uncharacterized protein LOC104891719 isoform X2	up
Bv_08641z1335_sunt	Bv_08641z1335_sunt	NA	down
Bv_08661z1340_nguz	Bv_08661z1340_nguz	NA	up
Bv_08670_ccoq	Bv_08670_ccoq	zinc finger CCCH domain-containing protein 15 homolog	down
Bv_08680_sfoa	Bv_08680_sfoa	heavy metal-associated isoprenylated plant protein 24	up
Bv_08681z1346_azwk	Bv_08681z1346_azwk	NA	down
Bv_08701z1348_nann	Bv_08701z1348_nann	NA	down
Bv_08701z1349_xmyj	Bv_08701z1349_xmyj	NA	up
Bv_08721z1355_ujwd	Bv_08721z1355_ujwd	NA	up
Bv_08721z1359_kwek	Bv_08721z1359_kwek	NA	up
Bv_08721z1360_njtt	Bv_08721z1360_njtt	NA	up
Bv_08741z1365_zxmx	Bv_08741z1365_zxmx	NA	up
Bv_08761z1368_zrns	Bv_08761z1368_zrns	NA	up
Bv_08761z1369_mupj	Bv_08761z1369_mupj	NA	up
Bv_08761z1370_hwgn	Bv_08761z1370_hwgn	NA	up
Bv_08761z1371_kazh	Bv_08761z1371_kazh	NA	up
Bv_08761z1374_hamp	Bv_08761z1374_hamp	NA	up
Bv_08781z1376_rgei	Bv_08781z1376_rgei	NA	up
Bv_08791z1380_opuq	Bv_08791z1380_opuq	NA	up
Bv_08831z1386_kedf	Bv_08831z1386_kedf	NA	up
Bv_08831z1387_ssji	Bv_08831z1387_ssji	NA	up
Bv_08831z1388_azcd	Bv_08831z1388_azcd	NA	up
Bv_08841z1390_yowa	Bv_08841z1390_yowa	NA	up
Bv_08841z1391_onhk	Bv_08841z1391_onhk	NA	up
Bv_08841z1392_hdud	Bv_08841z1392_hdud	NA	up
Bv_08860_jwdk	Bv_08860_jwdk	probable calcium-binding protein CML25	down
Bv_08871z1396_nnqf	Bv_08871z1396_nnqf	NA	up
Bv_08871z1398_umkr	Bv_08871z1398_umkr	NA	down
Bv_08881z1403_rmaz	Bv_08881z1403_rmaz	NA	up
Bv_08881z1404_cfot	Bv_08881z1404_cfot	NA	up
Bv_08881z1405_qmex	Bv_08881z1405_qmex	NA	up
Bv_08910_ecqs	Bv_08910_ecqs	NA	up
Bv_08921z1411_jcto	Bv_08921z1411_jcto	NA	down
Bv_08981z1420_cchq	Bv_08981z1420_cchq	NA	up
Bv_08981z1421_qsoe	Bv_08981z1421_qsoe	NA	up
Bv_08981z1422_cefu	Bv_08981z1422_cefu	NA	down
Bv_08981z1424_iumo	Bv_08981z1424_iumo	NA	up
Bv_09001z1425_kwza	Bv_09001z1425_kwza	NA	up
Bv_09021z1429_ognp	Bv_09021z1429_ognp	NA	up
Bv_09060_kusi	Bv_09060_kusi	late embryogenesis abundant protein D-29-like	up
Bv_09101z1431_irmr	Bv_09101z1431_irmr	NA	down
Bv_09121z1434_pqtx	Bv_09121z1434_pqtx	NA	up
Bv_09151z1440_sete	Bv_09151z1440_sete	NA	up
Bv_09151z1444_gkok	Bv_09151z1444_gkok	NA	up
Bv_09151z1447_qzdh	Bv_09151z1447_qzdh	NA	up
Bv_09151z1453_gwiw	Bv_09151z1453_gwiw	NA	up
Bv_09151z1454_uuey	Bv_09151z1454_uuey	NA	up
Bv_09190_tejd	Bv_09190_tejd	NA	up
Bv_09200_hctp	Bv_09200_hctp	NA	up
Bv_09201z1457_nqwu	Bv_09201z1457_nqwu	NA	up
Bv_09261z1460_tzud	Bv_09261z1460_tzud	NA	up
Bv_09291z1463_ennd	Bv_09291z1463_ennd	NA	up
Bv_09291z1468_wjte	Bv_09291z1468_wjte	NA	up
Bv_09300_swka	Bv_09300_swka	NA	up
Bv_09311z1473_esqj	Bv_09311z1473_esqj	NA	up
Bv_09321z1474_mgtm	Bv_09321z1474_mgtm	NA	up
Bv_09321z1476_gjrz	Bv_09321z1476_gjrz	NA	up
Bv_09341z1477_wuro	Bv_09341z1477_wuro	NA	up
Bv_09371z1482_wkxy	Bv_09371z1482_wkxy	NA	up
Bv_09371z1483_imoe	Bv_09371z1483_imoe	NA	up
Bv_09371z1484_wftd	Bv_09371z1484_wftd	NA	up
Bv_09371z1485_eqnd	Bv_09371z1485_eqnd	NA	down
Bv_09401z1487_sijs	Bv_09401z1487_sijs	NA	down
Bv_09401z1488_ezyr	Bv_09401z1488_ezyr	NA	up
Bv_09421z1489_fwjy	Bv_09421z1489_fwjy	NA	down
Bv_09421z1490_yhny	Bv_09421z1490_yhny	NA	down
Bv_09431z1496_rmod	Bv_09431z1496_rmod	NA	down
Bv_09431z1498_cxir	Bv_09431z1498_cxir	NA	up
Bv_09461z1499_ohjz	Bv_09461z1499_ohjz	NA	up
Bv_09461z1500_gzph	Bv_09461z1500_gzph	NA	up
Bv_09470_ouwp	Bv_09470_ouwp	glycerol-3-phosphate dehydrogenase	up
Bv_09481z1502_upof	Bv_09481z1502_upof	NA	up
Bv_09491z1505_atfk	Bv_09491z1505_atfk	NA	down
Bv_09531z1506_tkqx	Bv_09531z1506_tkqx	NA	up
Bv_09531z1508_ayxg	Bv_09531z1508_ayxg	NA	up
Bv_09531z1509_azdi	Bv_09531z1509_azdi	NA	up
Bv_09531z1510_wrwo	Bv_09531z1510_wrwo	NA	up
Bv_09571z1517_tqir	Bv_09571z1517_tqir	NA	up
Bv_09571z1518_ticn	Bv_09571z1518_ticn	NA	up
Bv_09590_jujt	Bv_09590_jujt	uncharacterized protein At3g03773 isoform X3	up
Bv_09601z1522_ycrm	Bv_09601z1522_ycrm	NA	up
Bv_09601z1523_tazs	Bv_09601z1523_tazs	NA	up
Bv_09601z1524_pkxj	Bv_09601z1524_pkxj	NA	up
Bv_09621z1545_smmj	Bv_09621z1545_smmj	NA	up
Bv_09621z1546_egty	Bv_09621z1546_egty	NA	down
Bv_09621z1548_pcos	Bv_09621z1548_pcos	NA	up
Bv_09631z1551_mazi	Bv_09631z1551_mazi	NA	up
Bv_09631z1553_sqam	Bv_09631z1553_sqam	NA	up
Bv_09631z1558_jyhj	Bv_09631z1558_jyhj	NA	down
Bv_09631z1560_dwhe	Bv_09631z1560_dwhe	NA	up
Bv_09700_ccww	Bv_09700_ccww	NA	up
Bv_09701z1568_fopa	Bv_09701z1568_fopa	NA	up
Bv_09711z1574_kwhf	Bv_09711z1574_kwhf	NA	up
Bv_09711z1575_shos	Bv_09711z1575_shos	NA	up
Bv_09711z1583_jfmu	Bv_09711z1583_jfmu	NA	up
Bv_09711z1587_ofqs	Bv_09711z1587_ofqs	NA	down
Bv_09720_sozo	Bv_09720_sozo	leucine-rich repeat extensin-like protein 6	down
Bv_09721z1589_padi	Bv_09721z1589_padi	NA	up
Bv_09721z1590_tiec	Bv_09721z1590_tiec	NA	up
Bv_09721z1591_hohj	Bv_09721z1591_hohj	NA	up
Bv_09721z1592_mdkp	Bv_09721z1592_mdkp	NA	up
Bv_09740_zwrq	Bv_09740_zwrq	NA	up
Bv_09741z1597_ards	Bv_09741z1597_ards	NA	up
Bv_09811z1605_onex	Bv_09811z1605_onex	NA	down
Bv_09811z1606_qihe	Bv_09811z1606_qihe	NA	up
Bv_09811z1607_dxkt	Bv_09811z1607_dxkt	NA	up
Bv_09830_wspq	Bv_09830_wspq	NA	down
Bv_09841z1616_xxyn	Bv_09841z1616_xxyn	NA	up
Bv_09851z1619_xgds	Bv_09851z1619_xgds	NA	up
Bv_09851z1620_uhpz	Bv_09851z1620_uhpz	NA	down
Bv_09891z1622_ncmd	Bv_09891z1622_ncmd	NA	up
Bv_09891z1623_tukf	Bv_09891z1623_tukf	NA	down
Bv_09891z1624_gcda	Bv_09891z1624_gcda	NA	up
Bv_09891z1625_aohg	Bv_09891z1625_aohg	NA	up
Bv_09911z1626_dajn	Bv_09911z1626_dajn	NA	up
Bv_09961z1628_zxte	Bv_09961z1628_zxte	NA	up
Bv_09961z1629_twpm	Bv_09961z1629_twpm	NA	up
Bv1_000101z6_ppps	Bv1_000101z6_ppps	NA	down
Bv1_000361z7_pxhz	Bv1_000361z7_pxhz	NA	down
Bv1_000630_gmir	Bv1_000630_gmir	GDSL esterase/lipase At5g08460	down
Bv1_000741z10_rktt	Bv1_000741z10_rktt	NA	up
Bv1_000760_fkrd	Bv1_000760_fkrd	NA	down
Bv1_000810_ykfy	Bv1_000810_ykfy	cyclic nucleotide-gated ion channel 18	up
Bv1_000830_poqd	Bv1_000830_poqd	NA	up
Bv1_000851z13_yyzh	Bv1_000851z13_yyzh	NA	up
Bv1_001000_ndes	Bv1_001000_ndes	gibberellin-regulated protein 2	down
Bv1_001060_gmxy	Bv1_001060_gmxy	NA	up
Bv1_001300_sidm	Bv1_001300_sidm	cytochrome P450 76AD1-like	down
Bv1_001390_pzpo	Bv1_001390_pzpo	V-type proton ATPase subunit G 1	up
Bv1_001510_uati	Bv1_001510_uati	uncharacterized protein LOC104897327	up
Bv1_001650_enku	Bv1_001650_enku	uncharacterized protein LOC104898757	up
Bv1_001680_utwj	Bv1_001680_utwj	NA	up
Bv1_001731z24_nutu	Bv1_001731z24_nutu	NA	up
Bv1_001811z25_wesq	Bv1_001811z25_wesq	NA	up
Bv1_001960_wzqf	Bv1_001960_wzqf	soluble inorganic pyrophosphatase 3	up
Bv1_001990_ekgh	Bv1_001990_ekgh	NAC domain-containing protein 8	down
Bv1_002080_xere	Bv1_002080_xere	caffeic acid 3-O-methyltransferase-like	up
Bv1_002090_ehgj	Bv1_002090_ehgj	caffeic acid 3-O-methyltransferase	up
Bv1_002241z27_khmq	Bv1_002241z27_khmq	NA	down
Bv1_002241z28_iays	Bv1_002241z28_iays	NA	up
Bv1_002280_rapp	Bv1_002280_rapp	NAC domain-containing protein 43	down
Bv1_002460_iagh	Bv1_002460_iagh	transcription factor MYC2	down
Bv1_002540_rdmn	Bv1_002540_rdmn	NA	up
Bv1_002550_pcha	Bv1_002550_pcha	uncharacterized protein LOC104897695	up
Bv1_002561z30_ucgq	Bv1_002561z30_ucgq	NA	up
Bv1_002580_ujcg	Bv1_002580_ujcg	cytochrome P450 78A9	up
Bv1_003440_oefn	Bv1_003440_oefn	uncharacterized protein LOC104886129 isoform X1	down
Bv1_003500_aysa	Bv1_003500_aysa	NA	up
Bv1_003511z40_yxdd	Bv1_003511z40_yxdd	NA	down
Bv1_003531z42_gcna	Bv1_003531z42_gcna	NA	up
Bv1_003580_emng	Bv1_003580_emng	NA	up
Bv1_003581z44_jdor	Bv1_003581z44_jdor	NA	up
Bv1_003760_zsim	Bv1_003760_zsim	protein YLS9	down
Bv1_003810_eocg	Bv1_003810_eocg	uncharacterized protein LOC104886723	up
Bv1_003830_ywzh	Bv1_003830_ywzh	uncharacterized protein LOC104886738	up
Bv1_003871z47_pyrh	Bv1_003871z47_pyrh	NA	up
Bv1_003890_ujgj	Bv1_003890_ujgj	phosphatidylinositol 4-phosphate 5-kinase 10	up
Bv1_004100_izkj	Bv1_004100_izkj	desiccation protectant protein Lea14 homolog	down
Bv1_004111z49_kfrt	Bv1_004111z49_kfrt	NA	up
Bv1_004180_aqja	Bv1_004180_aqja	NA	down
Bv1_004181z50_tnjs	Bv1_004181z50_tnjs	NA	down
Bv_10041z1631_tdhu	Bv_10041z1631_tdhu	NA	down
Bv1_004340_zkak	Bv1_004340_zkak	uncharacterized protein LOC104890362	up
Bv1_004410_xajt	Bv1_004410_xajt	uncharacterized protein LOC104887109 isoform X1	down
Bv1_004500_ozcw	Bv1_004500_ozcw	pentatricopeptide repeat-containing protein At2g46050, mitochondrial	down
Bv1_004550_trws	Bv1_004550_trws	NA	down
Bv1_004670_uaac	Bv1_004670_uaac	NA	down
Bv1_004700_jaug	Bv1_004700_jaug	NA	down
Bv1_004771z57_idjz	Bv1_004771z57_idjz	NA	down
Bv1_004831z59_yjnh	Bv1_004831z59_yjnh	NA	up
Bv1_004860_htss	Bv1_004860_htss	uncharacterized protein LOC104887449	up
Bv_10050_oqmo	Bv_10050_oqmo	auxin-binding protein ABP19a	down
Bv1_005150_expa	Bv1_005150_expa	probable LRR receptor-like serine/threonine-protein kinase At4g36180	down
Bv1_005240_ykrn	Bv1_005240_ykrn	aldehyde oxidase GLOX-like	down
Bv1_005251z63_qtwg	Bv1_005251z63_qtwg	NA	down
Bv1_005260_jdsz	Bv1_005260_jdsz	histone H3.3a	up
Bv1_005330_iasc	Bv1_005330_iasc	NA	down
Bv1_005340_rkcu	Bv1_005340_rkcu	NA	down
Bv1_005370_tdmj	Bv1_005370_tdmj	cytochrome P450 83B1-like	down
Bv1_005381z64_wgkx	Bv1_005381z64_wgkx	NA	down
Bv1_005531z65_hedq	Bv1_005531z65_hedq	NA	up
Bv1_005540_xttu	Bv1_005540_xttu	GEM-like protein 4	down
Bv1_005550_cari	Bv1_005550_cari	zinc finger MYM-type protein 1-like	up
Bv1_005891z66_acwu	Bv1_005891z66_acwu	NA	down
Bv1_005910_zien	Bv1_005910_zien	NA	down
Bv1_005981z69_pcog	Bv1_005981z69_pcog	NA	up
Bv1_006041z70_supg	Bv1_006041z70_supg	NA	up
Bv_10060_zdwu	Bv_10060_zdwu	auxin-binding protein ABP19a	up
Bv1_006150_xikd	Bv1_006150_xikd	uncharacterized protein LOC104890551	up
Bv1_006190_quix	Bv1_006190_quix	NA	up
Bv1_006201z71_wjpu	Bv1_006201z71_wjpu	NA	up
Bv1_006221z72_ceea	Bv1_006221z72_ceea	NA	up
Bv1_006390_daft	Bv1_006390_daft	uncharacterized protein LOC104888756 isoform X1	up
Bv1_006440_uece	Bv1_006440_uece	putative ripening-related protein 1	down
Bv1_006491z73_eyst	Bv1_006491z73_eyst	NA	up
Bv1_006570_noeh	Bv1_006570_noeh	B-box zinc finger protein 20	up
Bv1_006631z75_karo	Bv1_006631z75_karo	NA	up
Bv1_006670_dzyd	Bv1_006670_dzyd	NA	down
Bv1_006940_xhte	Bv1_006940_xhte	putative germin-like protein 2-1	down
Bv1_006950_zngu	Bv1_006950_zngu	NA	up
Bv1_007101z82_deaf	Bv1_007101z82_deaf	NA	up
Bv1_007160_czai	Bv1_007160_czai	putative pectinesterase 11	up
Bv1_007170_axyd	Bv1_007170_axyd	putative pectinesterase 11	up
Bv1_007180_mswa	Bv1_007180_mswa	putative pectinesterase 11	up
Bv1_007270_zkyc	Bv1_007270_zkyc	NA	down
Bv1_007281z89_eqah	Bv1_007281z89_eqah	NA	up
Bv1_007290_ryhp	Bv1_007290_ryhp	NA	up
Bv1_007380_ooqx	Bv1_007380_ooqx	omega-hydroxypalmitate O-feruloyl transferase	down
Bv1_007381z90_ncqs	Bv1_007381z90_ncqs	NA	up
Bv1_007441z92_cjku	Bv1_007441z92_cjku	NA	up
Bv1_007490_wuwf	Bv1_007490_wuwf	uncharacterized protein LOC104908870	up
Bv1_007570_oxfa	Bv1_007570_oxfa	abscisic stress-ripening protein 1	down
Bv1_007590_shyy	Bv1_007590_shyy	dihydroflavonol 4-reductase	up
Bv1_007781z100_szpy	Bv1_007781z100_szpy	NA	up
Bv1_007790_masc	Bv1_007790_masc	22.0 kDa class IV heat shock protein	down
Bv1_007831z101_jxta	Bv1_007831z101_jxta	NA	up
Bv1_007851z102_jkkz	Bv1_007851z102_jkkz	NA	up
Bv1_007851z103_ffgo	Bv1_007851z103_ffgo	NA	up
Bv1_007860_kofe	Bv1_007860_kofe	histone-lysine N-methyltransferase, H3 lysine-79 specific-like	down
Bv1_007930_etso	Bv1_007930_etso	NA	up
Bv1_008141z117_jsfq	Bv1_008141z117_jsfq	NA	down
Bv1_008190_puzn	Bv1_008190_puzn	NA	down
Bv1_008191z127_xjhj	Bv1_008191z127_xjhj	NA	up
Bv_10081z1634_kkkq	Bv_10081z1634_kkkq	NA	up
Bv_10081z1635_yopi	Bv_10081z1635_yopi	NA	down
Bv1_008220_zdtr	Bv1_008220_zdtr	zinc finger BED domain-containing protein RICESLEEPER 1	down
Bv1_008221z128_duyh	Bv1_008221z128_duyh	NA	up
Bv1_008230_ytqq	Bv1_008230_ytqq	NA	up
Bv1_008231z130_mgpi	Bv1_008231z130_mgpi	NA	up
Bv1_008271z132_fiuz	Bv1_008271z132_fiuz	NA	up
Bv1_008421z136_guxs	Bv1_008421z136_guxs	NA	up
Bv1_008440_gcze	Bv1_008440_gcze	NA	up
Bv1_008460_wwig	Bv1_008460_wwig	NA	up
Bv1_008541z144_dwir	Bv1_008541z144_dwir	NA	down
Bv1_008561z148_hxeq	Bv1_008561z148_hxeq	NA	up
Bv1_008581z152_hwkg	Bv1_008581z152_hwkg	NA	up
Bv1_008581z153_gkqt	Bv1_008581z153_gkqt	NA	up
Bv1_008591z155_qkuu	Bv1_008591z155_qkuu	NA	down
Bv1_008651z163_jddk	Bv1_008651z163_jddk	NA	up
Bv1_008681z165_ynmk	Bv1_008681z165_ynmk	NA	down
Bv1_008700_qqgu	Bv1_008700_qqgu	putative clathrin assembly protein At4g40080	down
Bv1_008701z166_yefh	Bv1_008701z166_yefh	NA	up
Bv1_008711z170_rtzf	Bv1_008711z170_rtzf	NA	up
Bv1_008721z172_knpf	Bv1_008721z172_knpf	NA	up
Bv1_008730_onix	Bv1_008730_onix	RING-H2 finger protein ATL34 isoform X1	down
Bv1_008741z173_qqtp	Bv1_008741z173_qqtp	NA	up
Bv1_008741z174_arpe	Bv1_008741z174_arpe	NA	up
Bv1_008741z175_tyai	Bv1_008741z175_tyai	NA	up
Bv1_008771z176_rewd	Bv1_008771z176_rewd	NA	down
Bv1_008800_egro	Bv1_008800_egro	NA	up
Bv1_008801z180_ptsq	Bv1_008801z180_ptsq	NA	up
Bv1_008840_zoaj	Bv1_008840_zoaj	E3 ubiquitin-protein ligase RING1-like	down
Bv1_008841z183_qhwu	Bv1_008841z183_qhwu	NA	up
Bv1_008851z186_fyrr	Bv1_008851z186_fyrr	NA	up
Bv1_008870_qfmr	Bv1_008870_qfmr	uncharacterized protein LOC104891651 isoform X2	down
Bv1_008871z189_jsyh	Bv1_008871z189_jsyh	NA	up
Bv1_008891z193_pjai	Bv1_008891z193_pjai	NA	up
Bv1_008891z194_nqdz	Bv1_008891z194_nqdz	NA	down
Bv1_008900_dfrh	Bv1_008900_dfrh	blue copper protein	down
Bv1_008910_riqe	Bv1_008910_riqe	blue copper protein	up
Bv1_008941z196_qfgu	Bv1_008941z196_qfgu	NA	down
Bv1_008950_hgmo	Bv1_008950_hgmo	uncharacterized protein LOC104893660	down
Bv1_008961z202_tsto	Bv1_008961z202_tsto	NA	up
Bv1_008971z204_soii	Bv1_008971z204_soii	NA	up
Bv1_008971z205_gsqe	Bv1_008971z205_gsqe	NA	up
Bv1_009010_izkx	Bv1_009010_izkx	exopolygalacturonase	down
Bv1_009011z209_wcja	Bv1_009011z209_wcja	NA	up
Bv1_009031z210_enzt	Bv1_009031z210_enzt	NA	up
Bv1_009040_noif	Bv1_009040_noif	exopolygalacturonase	up
Bv1_009091z212_maid	Bv1_009091z212_maid	NA	down
Bv1_009091z213_pnsn	Bv1_009091z213_pnsn	NA	up
Bv1_009091z214_hucy	Bv1_009091z214_hucy	NA	up
Bv1_009181z215_uses	Bv1_009181z215_uses	NA	up
Bv1_009181z218_yots	Bv1_009181z218_yots	NA	down
Bv1_009181z219_fmxg	Bv1_009181z219_fmxg	NA	up
Bv1_009181z220_ewxu	Bv1_009181z220_ewxu	NA	up
Bv1_009201z223_sxzp	Bv1_009201z223_sxzp	NA	up
Bv1_009270_qufe	Bv1_009270_qufe	protein EXORDIUM	down
Bv1_009310_jdfo	Bv1_009310_jdfo	NA	up
Bv1_009570_xhqk	Bv1_009570_xhqk	NA	down
Bv1_009581z246_hihe	Bv1_009581z246_hihe	NA	up
Bv1_009651z249_nauk	Bv1_009651z249_nauk	NA	up
Bv1_009661z251_izqw	Bv1_009661z251_izqw	NA	up
Bv1_009661z252_hdco	Bv1_009661z252_hdco	NA	up
Bv1_009711z253_ppza	Bv1_009711z253_ppza	NA	up
Bv1_009760_qiny	Bv1_009760_qiny	WD-40 repeat-containing protein MSI4	up
Bv1_009761z256_qrxh	Bv1_009761z256_qrxh	NA	up
Bv1_009810_mwem	Bv1_009810_mwem	NA	down
Bv1_009811z259_atau	Bv1_009811z259_atau	NA	down
Bv1_009820_azut	Bv1_009820_azut	protein TIC 20-I, chloroplastic-like isoform X2	up
Bv1_009890_prai	Bv1_009890_prai	uncharacterized protein LOC104892455	up
Bv1_009911z266_igti	Bv1_009911z266_igti	NA	down
Bv1_009950_zaew	Bv1_009950_zaew	probable xyloglucan endotransglucosylase/hydrolase protein 25	up
Bv1_009951z272_ifsg	Bv1_009951z272_ifsg	NA	down
Bv1_009981z273_gxas	Bv1_009981z273_gxas	NA	down
Bv1_009981z274_ouan	Bv1_009981z274_ouan	NA	up
Bv1_010021z276_xfrh	Bv1_010021z276_xfrh	NA	up
Bv1_010031z278_jnrd	Bv1_010031z278_jnrd	NA	down
Bv1_010061z280_jids	Bv1_010061z280_jids	NA	up
Bv1_010081z282_gqpk	Bv1_010081z282_gqpk	NA	up
Bv_10100_aeha	Bv_10100_aeha	DNA mismatch repair protein MSH6	up
Bv1_010101z287_jzkd	Bv1_010101z287_jzkd	NA	up
Bv1_010111z288_otsh	Bv1_010111z288_otsh	NA	down
Bv1_010191z292_zcoe	Bv1_010191z292_zcoe	NA	up
Bv1_010211z295_amnw	Bv1_010211z295_amnw	NA	up
Bv1_010211z297_timi	Bv1_010211z297_timi	NA	up
Bv1_010231z299_cjhe	Bv1_010231z299_cjhe	NA	up
Bv1_010301z302_mowf	Bv1_010301z302_mowf	NA	up
Bv1_010311z304_roit	Bv1_010311z304_roit	NA	up
Bv1_010311z305_rxhw	Bv1_010311z305_rxhw	NA	down
Bv1_010321z306_meny	Bv1_010321z306_meny	NA	up
Bv1_010321z307_gznx	Bv1_010321z307_gznx	NA	down
Bv1_010340_acro	Bv1_010340_acro	NA	up
Bv1_010400_geue	Bv1_010400_geue	NA	down
Bv1_010401z311_sfrz	Bv1_010401z311_sfrz	NA	down
Bv1_010411z312_yaki	Bv1_010411z312_yaki	NA	up
Bv1_010521z317_mmrs	Bv1_010521z317_mmrs	NA	up
Bv1_010590_ioyn	Bv1_010590_ioyn	probable beta-1,3-galactosyltransferase 8 isoform X1	up
Bv1_010591z323_yjgg	Bv1_010591z323_yjgg	NA	up
Bv1_010591z324_augd	Bv1_010591z324_augd	NA	up
Bv1_010600_usfs	Bv1_010600_usfs	GDSL esterase/lipase At1g71250	down
Bv1_010611z325_nhew	Bv1_010611z325_nhew	NA	up
Bv1_010641z327_ugxh	Bv1_010641z327_ugxh	NA	up
Bv1_010680_rddc	Bv1_010680_rddc	NA	down
Bv1_010681z330_jrtu	Bv1_010681z330_jrtu	NA	up
Bv1_010701z336_goce	Bv1_010701z336_goce	NA	down
Bv1_010710_ysaa	Bv1_010710_ysaa	F-box protein SKIP23	up
Bv1_010730_warc	Bv1_010730_warc	heat shock cognate 70 kDa protein-like	up
Bv1_010731z344_jiso	Bv1_010731z344_jiso	NA	up
Bv1_010740_rtek	Bv1_010740_rtek	heat shock cognate 70 kDa protein-like	up
Bv1_010741z345_sydp	Bv1_010741z345_sydp	NA	up
Bv1_010780_mmgz	Bv1_010780_mmgz	heat shock cognate 70 kDa protein-like	up
Bv1_010790_dcjy	Bv1_010790_dcjy	heat shock cognate 70 kDa protein	up
Bv1_010820_hztm	Bv1_010820_hztm	heat shock cognate 70 kDa protein-like	up
Bv1_010931z366_dpqz	Bv1_010931z366_dpqz	NA	down
Bv1_010931z367_sszg	Bv1_010931z367_sszg	NA	up
Bv1_010960_rkor	Bv1_010960_rkor	NA	up
Bv1_010971z372_uijo	Bv1_010971z372_uijo	NA	up
Bv1_011000_dwzk	Bv1_011000_dwzk	NA	up
Bv1_011031z377_sumx	Bv1_011031z377_sumx	NA	up
Bv1_011031z379_afdj	Bv1_011031z379_afdj	NA	down
Bv1_011041z384_zhde	Bv1_011041z384_zhde	NA	up
Bv1_011041z385_odaw	Bv1_011041z385_odaw	NA	up
Bv1_011041z387_jero	Bv1_011041z387_jero	NA	down
Bv_10110_kftk	Bv_10110_kftk	auxin-binding protein ABP19a	up
Bv1_011100_swun	Bv1_011100_swun	NA	up
Bv1_011120_xauk	Bv1_011120_xauk	NA	down
Bv1_011131z392_haik	Bv1_011131z392_haik	NA	down
Bv1_011250_akxd	Bv1_011250_akxd	BTB/POZ domain-containing protein At4g08455	up
Bv1_011271z403_rdzw	Bv1_011271z403_rdzw	NA	up
Bv1_011290_qeck	Bv1_011290_qeck	uncharacterized protein LOC104896515	down
Bv1_011300_grcd	Bv1_011300_grcd	NA	down
Bv1_011331z410_ucqj	Bv1_011331z410_ucqj	NA	up
Bv1_011341z411_kpye	Bv1_011341z411_kpye	NA	down
Bv1_011370_khzm	Bv1_011370_khzm	NA	up
Bv1_011371z419_rquf	Bv1_011371z419_rquf	NA	up
Bv1_011371z420_azsd	Bv1_011371z420_azsd	NA	up
Bv1_011601z446_ywya	Bv1_011601z446_ywya	NA	down
Bv1_011640_eiiy	Bv1_011640_eiiy	pentatricopeptide repeat-containing protein At3g26540	down
Bv1_011651z450_wotc	Bv1_011651z450_wotc	NA	down
Bv1_011660_zjjg	Bv1_011660_zjjg	NA	up
Bv1_011671z452_rnmr	Bv1_011671z452_rnmr	NA	down
Bv1_011731z460_fqfu	Bv1_011731z460_fqfu	NA	up
Bv1_011731z463_tqwa	Bv1_011731z463_tqwa	NA	down
Bv1_011741z467_kutc	Bv1_011741z467_kutc	NA	up
Bv1_011751z469_ugyd	Bv1_011751z469_ugyd	NA	up
Bv1_011751z470_xgum	Bv1_011751z470_xgum	NA	up
Bv1_011771z471_oucx	Bv1_011771z471_oucx	NA	down
Bv1_011771z472_mjrh	Bv1_011771z472_mjrh	NA	up
Bv1_011781z476_jhmt	Bv1_011781z476_jhmt	NA	up
Bv1_011790_chng	Bv1_011790_chng	NA	down
Bv1_011800_xijk	Bv1_011800_xijk	uncharacterized protein LOC109135449	down
Bv1_011811z487_exhn	Bv1_011811z487_exhn	NA	up
Bv1_011871z489_qghj	Bv1_011871z489_qghj	NA	up
Bv1_011871z490_rpjx	Bv1_011871z490_rpjx	NA	up
Bv1_011901z491_akgo	Bv1_011901z491_akgo	NA	up
Bv1_011901z492_esgj	Bv1_011901z492_esgj	NA	up
Bv1_011901z493_owjs	Bv1_011901z493_owjs	NA	down
Bv1_011931z495_zwpj	Bv1_011931z495_zwpj	NA	down
Bv1_011941z496_reoq	Bv1_011941z496_reoq	NA	up
Bv1_012001z498_mfsj	Bv1_012001z498_mfsj	NA	up
Bv1_012001z499_xick	Bv1_012001z499_xick	NA	up
Bv1_012011z501_peix	Bv1_012011z501_peix	NA	up
Bv1_012011z502_dnkz	Bv1_012011z502_dnkz	NA	up
Bv1_012041z506_uzof	Bv1_012041z506_uzof	NA	up
Bv1_012041z507_xsdh	Bv1_012041z507_xsdh	NA	up
Bv1_012051z510_deqi	Bv1_012051z510_deqi	NA	up
Bv1_012070_pamq	Bv1_012070_pamq	NA	down
Bv1_012111z523_eomy	Bv1_012111z523_eomy	NA	down
Bv1_012111z526_iyys	Bv1_012111z526_iyys	NA	up
Bv1_012111z527_gtzy	Bv1_012111z527_gtzy	NA	up
Bv1_012131z533_yhxp	Bv1_012131z533_yhxp	NA	up
Bv1_012150_fsse	Bv1_012150_fsse	NA	up
Bv1_012151z537_eupw	Bv1_012151z537_eupw	NA	up
Bv1_012151z538_iqun	Bv1_012151z538_iqun	NA	up
Bv1_012170_dmqi	Bv1_012170_dmqi	NA	up
Bv1_012190_zzrd	Bv1_012190_zzrd	uncharacterized protein LOC104895373	up
Bv1_012201z545_yhas	Bv1_012201z545_yhas	NA	up
Bv1_012210_pzmq	Bv1_012210_pzmq	L-type lectin-domain containing receptor kinase S.6	up
Bv1_012271z550_cqns	Bv1_012271z550_cqns	NA	down
Bv1_012331z554_itzx	Bv1_012331z554_itzx	NA	up
Bv1_012371z557_nzcs	Bv1_012371z557_nzcs	NA	up
Bv1_012390_rdfk	Bv1_012390_rdfk	NA	down
Bv1_012421z558_thiw	Bv1_012421z558_thiw	NA	up
Bv1_012421z561_rcdi	Bv1_012421z561_rcdi	NA	up
Bv1_012440_tpgy	Bv1_012440_tpgy	NA	down
Bv1_012461z566_uyde	Bv1_012461z566_uyde	NA	up
Bv1_012471z570_yjou	Bv1_012471z570_yjou	NA	down
Bv1_012471z571_dftz	Bv1_012471z571_dftz	NA	up
Bv1_012471z576_fnqi	Bv1_012471z576_fnqi	NA	up
Bv1_012471z577_trqw	Bv1_012471z577_trqw	NA	up
Bv1_012471z578_uajq	Bv1_012471z578_uajq	NA	down
Bv1_012471z579_qmmq	Bv1_012471z579_qmmq	NA	up
Bv1_012501z582_spia	Bv1_012501z582_spia	NA	down
Bv1_012511z583_eimc	Bv1_012511z583_eimc	NA	up
Bv1_012560_uauo	Bv1_012560_uauo	NA	down
Bv1_012570_fxje	Bv1_012570_fxje	NA	up
Bv1_012591z588_eqak	Bv1_012591z588_eqak	NA	up
Bv1_012640_gmgq	Bv1_012640_gmgq	NA	down
Bv1_012641z596_oyka	Bv1_012641z596_oyka	NA	up
Bv1_012711z614_kiac	Bv1_012711z614_kiac	NA	up
Bv1_012731z617_tnme	Bv1_012731z617_tnme	NA	up
Bv1_012731z618_kicq	Bv1_012731z618_kicq	NA	up
Bv1_012731z619_acyw	Bv1_012731z619_acyw	NA	down
Bv1_012731z629_iiic	Bv1_012731z629_iiic	NA	up
Bv1_012740_arxe	Bv1_012740_arxe	vacuolar iron transporter homolog 2	down
Bv1_012750_xpjf	Bv1_012750_xpjf	NA	down
Bv1_012751z633_ryqk	Bv1_012751z633_ryqk	NA	down
Bv1_012780_jose	Bv1_012780_jose	NA	up
Bv1_012781z636_tdzk	Bv1_012781z636_tdzk	NA	up
Bv1_012791z637_xdjm	Bv1_012791z637_xdjm	NA	down
Bv1_012801z640_yswq	Bv1_012801z640_yswq	NA	down
Bv1_012811z641_fisf	Bv1_012811z641_fisf	NA	up
Bv1_012831z646_agpm	Bv1_012831z646_agpm	NA	up
Bv1_012840_rprf	Bv1_012840_rprf	NA	up
Bv1_012841z651_yiiu	Bv1_012841z651_yiiu	NA	up
Bv1_012841z661_sdkj	Bv1_012841z661_sdkj	NA	down
Bv1_012860_xagw	Bv1_012860_xagw	NA	down
Bv1_012861z666_capo	Bv1_012861z666_capo	NA	up
Bv1_012861z667_ueis	Bv1_012861z667_ueis	NA	up
Bv1_012870_hifc	Bv1_012870_hifc	NA	up
Bv1_012891z670_kziq	Bv1_012891z670_kziq	NA	up
Bv1_012901z673_cszh	Bv1_012901z673_cszh	NA	up
Bv1_012910_mrwj	Bv1_012910_mrwj	NA	up
Bv1_012911z674_jjcf	Bv1_012911z674_jjcf	NA	up
Bv1_012911z675_jpsd	Bv1_012911z675_jpsd	NA	up
Bv1_012911z676_yqqr	Bv1_012911z676_yqqr	NA	up
Bv1_012911z677_scfy	Bv1_012911z677_scfy	NA	up
Bv1_012920_srfh	Bv1_012920_srfh	protein PELOTA 1	down
Bv1_012961z679_kejg	Bv1_012961z679_kejg	NA	down
Bv1_012961z680_jsxh	Bv1_012961z680_jsxh	NA	up
Bv1_012961z681_tzjr	Bv1_012961z681_tzjr	NA	up
Bv1_012971z683_jgqq	Bv1_012971z683_jgqq	NA	up
Bv1_012981z690_iday	Bv1_012981z690_iday	NA	up
Bv1_013041z695_tdrs	Bv1_013041z695_tdrs	NA	up
Bv1_013041z696_nqsr	Bv1_013041z696_nqsr	NA	up
Bv1_013041z697_ufca	Bv1_013041z697_ufca	NA	up
Bv1_013051z698_fgns	Bv1_013051z698_fgns	NA	down
Bv1_013051z700_xata	Bv1_013051z700_xata	NA	up
Bv1_013061z702_efkm	Bv1_013061z702_efkm	NA	up
Bv1_013061z704_pxsr	Bv1_013061z704_pxsr	NA	up
Bv1_013201z735_zhgy	Bv1_013201z735_zhgy	NA	up
Bv1_013201z737_zqsm	Bv1_013201z737_zqsm	NA	up
Bv1_013231z739_pokg	Bv1_013231z739_pokg	NA	down
Bv1_013231z740_nnpc	Bv1_013231z740_nnpc	NA	up
Bv1_013231z741_ufue	Bv1_013231z741_ufue	NA	up
Bv1_013250_wchw	Bv1_013250_wchw	abscisic stress-ripening protein 3 isoform X2	up
Bv1_013261z745_noph	Bv1_013261z745_noph	NA	up
Bv1_013340_ucyn	Bv1_013340_ucyn	NA	up
Bv1_013341z747_iwog	Bv1_013341z747_iwog	NA	up
Bv1_013391z748_pjtj	Bv1_013391z748_pjtj	NA	down
Bv1_013400_xcjt	Bv1_013400_xcjt	NA	up
Bv1_013401z749_eijg	Bv1_013401z749_eijg	NA	up
Bv1_013401z751_watm	Bv1_013401z751_watm	NA	up
Bv1_013401z752_jght	Bv1_013401z752_jght	NA	up
Bv1_013421z757_itzc	Bv1_013421z757_itzc	NA	up
Bv1_013421z758_qiyp	Bv1_013421z758_qiyp	NA	up
Bv1_013421z759_idfu	Bv1_013421z759_idfu	NA	down
Bv1_013430_ixxo	Bv1_013430_ixxo	NA	up
Bv1_013491z766_rqim	Bv1_013491z766_rqim	NA	down
Bv1_013500_auwq	Bv1_013500_auwq	NA	up
Bv1_013520_oany	Bv1_013520_oany	NA	down
Bv1_013540_fcsk	Bv1_013540_fcsk	NA	up
Bv1_013550_nfoi	Bv1_013550_nfoi	NA	up
Bv1_013560_dmdu	Bv1_013560_dmdu	NA	up
Bv1_013601z779_heon	Bv1_013601z779_heon	NA	down
Bv1_013630_ymkp	Bv1_013630_ymkp	NA	up
Bv1_013650_zwio	Bv1_013650_zwio	NA	up
Bv1_013651z789_xwpu	Bv1_013651z789_xwpu	NA	up
Bv1_013661z790_ojtw	Bv1_013661z790_ojtw	NA	down
Bv1_013661z791_egax	Bv1_013661z791_egax	NA	down
Bv1_013661z793_omwa	Bv1_013661z793_omwa	NA	up
Bv1_013661z794_fmqe	Bv1_013661z794_fmqe	NA	down
Bv1_013681z797_hodg	Bv1_013681z797_hodg	NA	down
Bv1_013691z798_uesu	Bv1_013691z798_uesu	NA	up
Bv1_013701z802_rrfj	Bv1_013701z802_rrfj	NA	up
Bv1_013711z807_ypax	Bv1_013711z807_ypax	NA	up
Bv1_013731z811_pghs	Bv1_013731z811_pghs	NA	up
Bv1_013731z812_ssxu	Bv1_013731z812_ssxu	NA	up
Bv1_013740_dcro	Bv1_013740_dcro	uncharacterized protein LOC104896515	up
Bv1_013751z814_esud	Bv1_013751z814_esud	NA	up
Bv1_013751z815_khzi	Bv1_013751z815_khzi	NA	up
Bv1_013770_jrpy	Bv1_013770_jrpy	NA	down
Bv1_013771z820_zpgm	Bv1_013771z820_zpgm	NA	up
Bv1_013800_uyem	Bv1_013800_uyem	NA	up
Bv1_013821z821_njyy	Bv1_013821z821_njyy	NA	up
Bv1_013831z826_kxmh	Bv1_013831z826_kxmh	NA	up
Bv1_013831z833_kiax	Bv1_013831z833_kiax	NA	down
Bv1_013851z834_aaje	Bv1_013851z834_aaje	NA	up
Bv1_013860_hpuo	Bv1_013860_hpuo	NA	up
Bv1_013871z836_qoze	Bv1_013871z836_qoze	NA	down
Bv1_013931z841_gxsn	Bv1_013931z841_gxsn	NA	up
Bv1_013931z842_syee	Bv1_013931z842_syee	NA	up
Bv1_013990_rkwr	Bv1_013990_rkwr	uncharacterized protein LOC104882816 isoform X1	up
Bv1_013991z846_ieni	Bv1_013991z846_ieni	NA	down
Bv1_013991z847_czit	Bv1_013991z847_czit	NA	up
Bv1_013991z852_newo	Bv1_013991z852_newo	NA	up
Bv1_013991z853_zfot	Bv1_013991z853_zfot	NA	up
Bv1_014001z854_fqyt	Bv1_014001z854_fqyt	NA	up
Bv1_014010_fzhi	Bv1_014010_fzhi	uncharacterized protein LOC104906241	up
Bv1_014011z856_xjif	Bv1_014011z856_xjif	NA	up
Bv1_014011z857_ttcs	Bv1_014011z857_ttcs	NA	up
Bv1_014011z863_dwja	Bv1_014011z863_dwja	NA	up
Bv1_014011z864_ekgo	Bv1_014011z864_ekgo	NA	up
Bv1_014011z865_itja	Bv1_014011z865_itja	NA	up
Bv1_014020_reei	Bv1_014020_reei	uncharacterized protein LOC104896307	down
Bv1_014030_ayyz	Bv1_014030_ayyz	uncharacterized protein LOC104907218	up
Bv1_014031z871_jcxf	Bv1_014031z871_jcxf	NA	down
Bv1_014081z877_fdau	Bv1_014081z877_fdau	NA	down
Bv1_014081z878_zseu	Bv1_014081z878_zseu	NA	down
Bv1_014081z879_npox	Bv1_014081z879_npox	NA	up
Bv1_014120_homi	Bv1_014120_homi	Fgenesh protein 30	down
Bv1_014121z880_jaqg	Bv1_014121z880_jaqg	NA	up
Bv1_014121z885_mksr	Bv1_014121z885_mksr	NA	up
Bv1_014121z886_qoyz	Bv1_014121z886_qoyz	NA	up
Bv1_014121z887_mshi	Bv1_014121z887_mshi	NA	up
Bv1_014140_efrn	Bv1_014140_efrn	NA	up
Bv1_014161z893_auju	Bv1_014161z893_auju	NA	down
Bv1_014161z895_xdyk	Bv1_014161z895_xdyk	NA	up
Bv1_014161z901_axic	Bv1_014161z901_axic	NA	up
Bv1_014161z903_arqm	Bv1_014161z903_arqm	NA	down
Bv1_014171z906_rzge	Bv1_014171z906_rzge	NA	up
Bv1_014181z908_shcq	Bv1_014181z908_shcq	NA	up
Bv_10141z1639_ifrz	Bv_10141z1639_ifrz	NA	up
Bv_10141z1640_srmp	Bv_10141z1640_srmp	NA	down
Bv1_014201z910_kgkt	Bv1_014201z910_kgkt	NA	up
Bv1_014201z914_idfx	Bv1_014201z914_idfx	NA	down
Bv1_014201z915_agsi	Bv1_014201z915_agsi	NA	up
Bv1_014220_ixix	Bv1_014220_ixix	uncharacterized protein LOC104898145	down
Bv1_014261z923_wonz	Bv1_014261z923_wonz	NA	up
Bv1_014300_yjgx	Bv1_014300_yjgx	NA	up
Bv1_014301z925_smhg	Bv1_014301z925_smhg	NA	up
Bv1_014301z926_nxfz	Bv1_014301z926_nxfz	NA	up
Bv1_014350_yxwm	Bv1_014350_yxwm	probable serine/threonine-protein kinase At1g54610	up
Bv1_014380_uwxr	Bv1_014380_uwxr	NA	down
Bv1_014401z942_rgfx	Bv1_014401z942_rgfx	NA	down
Bv1_014401z943_iryh	Bv1_014401z943_iryh	NA	up
Bv1_014401z944_fopg	Bv1_014401z944_fopg	NA	up
Bv1_014431z946_jiex	Bv1_014431z946_jiex	NA	up
Bv1_014431z947_tduo	Bv1_014431z947_tduo	NA	up
Bv1_014431z948_jknt	Bv1_014431z948_jknt	NA	up
Bv1_014441z950_gxpo	Bv1_014441z950_gxpo	NA	up
Bv1_014471z953_hypy	Bv1_014471z953_hypy	NA	up
Bv1_014481z957_sfth	Bv1_014481z957_sfth	NA	down
Bv1_014490_uhzj	Bv1_014490_uhzj	NA	up
Bv1_014501z961_wfhq	Bv1_014501z961_wfhq	NA	up
Bv1_014501z962_damw	Bv1_014501z962_damw	NA	up
Bv1_014501z966_znkz	Bv1_014501z966_znkz	NA	up
Bv1_014501z967_orjf	Bv1_014501z967_orjf	NA	up
Bv1_014501z968_gsns	Bv1_014501z968_gsns	NA	up
Bv1_014501z969_dnpr	Bv1_014501z969_dnpr	NA	down
Bv1_014501z971_guna	Bv1_014501z971_guna	NA	down
Bv1_014501z972_dyqd	Bv1_014501z972_dyqd	NA	up
Bv1_014501z975_usdi	Bv1_014501z975_usdi	NA	up
Bv1_014530_mdoq	Bv1_014530_mdoq	probable transcription factor KAN4	up
Bv1_014571z979_djck	Bv1_014571z979_djck	NA	up
Bv1_014571z981_xmkh	Bv1_014571z981_xmkh	NA	down
Bv1_014571z982_nsow	Bv1_014571z982_nsow	NA	down
Bv1_014571z985_awpf	Bv1_014571z985_awpf	NA	down
Bv1_014571z986_edou	Bv1_014571z986_edou	NA	down
Bv1_014571z987_tmqf	Bv1_014571z987_tmqf	NA	down
Bv1_014620_kxfy	Bv1_014620_kxfy	NA	up
Bv1_014630_sxoh	Bv1_014630_sxoh	NA	up
Bv1_014650_hciw	Bv1_014650_hciw	NA	down
Bv1_014691z996_ztxy	Bv1_014691z996_ztxy	NA	up
Bv1_014701z1003_xmja	Bv1_014701z1003_xmja	NA	up
Bv1_014701z1010_yczi	Bv1_014701z1010_yczi	NA	up
Bv1_014701z997_zkhq	Bv1_014701z997_zkhq	NA	up
Bv1_014711z1011_dkcj	Bv1_014711z1011_dkcj	NA	up
Bv1_014711z1012_owst	Bv1_014711z1012_owst	NA	up
Bv1_014721z1014_foct	Bv1_014721z1014_foct	NA	up
Bv1_014721z1016_ahjf	Bv1_014721z1016_ahjf	NA	up
Bv1_014721z1017_ptwy	Bv1_014721z1017_ptwy	NA	up
Bv1_014731z1018_qihr	Bv1_014731z1018_qihr	NA	up
Bv1_014731z1023_mase	Bv1_014731z1023_mase	NA	up
Bv1_014731z1024_gooq	Bv1_014731z1024_gooq	NA	up
Bv1_014741z1025_suok	Bv1_014741z1025_suok	NA	up
Bv1_014781z1036_fmxe	Bv1_014781z1036_fmxe	NA	up
Bv1_014841z1037_sqdz	Bv1_014841z1037_sqdz	NA	down
Bv1_014841z1038_zogd	Bv1_014841z1038_zogd	NA	down
Bv1_014841z1040_ripy	Bv1_014841z1040_ripy	NA	up
Bv1_014851z1041_aopn	Bv1_014851z1041_aopn	NA	up
Bv1_014851z1045_tmpf	Bv1_014851z1045_tmpf	NA	down
Bv1_014851z1046_gsma	Bv1_014851z1046_gsma	NA	down
Bv1_014851z1048_zjxj	Bv1_014851z1048_zjxj	NA	up
Bv1_014851z1050_rzem	Bv1_014851z1050_rzem	NA	up
Bv1_014851z1051_mekh	Bv1_014851z1051_mekh	NA	down
Bv1_014851z1052_atjz	Bv1_014851z1052_atjz	NA	up
Bv1_014861z1053_ypai	Bv1_014861z1053_ypai	NA	up
Bv1_014861z1054_eqge	Bv1_014861z1054_eqge	NA	up
Bv1_014861z1055_pqxa	Bv1_014861z1055_pqxa	NA	up
Bv1_014861z1056_tnyh	Bv1_014861z1056_tnyh	NA	up
Bv1_014861z1057_fpjg	Bv1_014861z1057_fpjg	NA	up
Bv1_014861z1059_ryuq	Bv1_014861z1059_ryuq	NA	down
Bv1_014861z1060_sawj	Bv1_014861z1060_sawj	NA	up
Bv1_014861z1062_ohku	Bv1_014861z1062_ohku	NA	up
Bv1_014880_uwko	Bv1_014880_uwko	retrotransposon protein	up
Bv1_014890_dwen	Bv1_014890_dwen	NA	up
Bv1_014910_faqc	Bv1_014910_faqc	NA	down
Bv1_014911z1064_kgaf	Bv1_014911z1064_kgaf	NA	down
Bv1_014931z1065_hsxu	Bv1_014931z1065_hsxu	NA	up
Bv1_014931z1066_nrzp	Bv1_014931z1066_nrzp	NA	up
Bv1_014931z1067_ehmw	Bv1_014931z1067_ehmw	NA	down
Bv1_014931z1068_ghxy	Bv1_014931z1068_ghxy	NA	down
Bv1_014931z1069_nxsj	Bv1_014931z1069_nxsj	NA	down
Bv1_014931z1070_wjwf	Bv1_014931z1070_wjwf	NA	up
Bv1_014970_dyea	Bv1_014970_dyea	NA	up
Bv1_014971z1073_cwhy	Bv1_014971z1073_cwhy	NA	down
Bv1_014971z1076_gqqq	Bv1_014971z1076_gqqq	NA	up
Bv1_014981z1079_okao	Bv1_014981z1079_okao	NA	up
Bv1_014981z1080_uczg	Bv1_014981z1080_uczg	NA	up
Bv1_014981z1083_sjqp	Bv1_014981z1083_sjqp	NA	down
Bv1_014981z1084_wygz	Bv1_014981z1084_wygz	NA	down
Bv1_015001z1090_weud	Bv1_015001z1090_weud	NA	up
Bv1_015001z1091_jomh	Bv1_015001z1091_jomh	NA	up
Bv1_015031z1096_yexn	Bv1_015031z1096_yexn	NA	up
Bv1_015031z1098_pndm	Bv1_015031z1098_pndm	NA	up
Bv1_015061z1099_jryh	Bv1_015061z1099_jryh	NA	up
Bv1_015061z1100_yazt	Bv1_015061z1100_yazt	NA	down
Bv1_015070_iaqw	Bv1_015070_iaqw	uncharacterized protein LOC104899961	down
Bv1_015071z1101_yucr	Bv1_015071z1101_yucr	NA	up
Bv1_015071z1103_xymu	Bv1_015071z1103_xymu	NA	up
Bv1_015121z1106_qwko	Bv1_015121z1106_qwko	NA	up
Bv1_015121z1107_rzro	Bv1_015121z1107_rzro	NA	down
Bv1_015121z1108_hnax	Bv1_015121z1108_hnax	NA	down
Bv1_015121z1109_ssdm	Bv1_015121z1109_ssdm	NA	down
Bv1_015121z1110_frua	Bv1_015121z1110_frua	NA	up
Bv1_015121z1111_fznh	Bv1_015121z1111_fznh	NA	down
Bv1_015151z1116_kugt	Bv1_015151z1116_kugt	NA	up
Bv1_015151z1121_dofh	Bv1_015151z1121_dofh	NA	up
Bv1_015151z1122_dkph	Bv1_015151z1122_dkph	NA	up
Bv1_015151z1123_nnnw	Bv1_015151z1123_nnnw	NA	down
Bv1_015170_mazq	Bv1_015170_mazq	NA	up
Bv1_015171z1126_tjqu	Bv1_015171z1126_tjqu	NA	up
Bv1_015171z1129_wtra	Bv1_015171z1129_wtra	NA	up
Bv1_015171z1130_ntif	Bv1_015171z1130_ntif	NA	up
Bv1_015171z1131_ymtm	Bv1_015171z1131_ymtm	NA	up
Bv1_015171z1134_sngy	Bv1_015171z1134_sngy	NA	up
Bv1_015181z1136_hoyf	Bv1_015181z1136_hoyf	NA	up
Bv1_015201z1139_sfxk	Bv1_015201z1139_sfxk	NA	up
Bv1_015221z1145_tcpr	Bv1_015221z1145_tcpr	NA	up
Bv1_015241z1146_wpka	Bv1_015241z1146_wpka	NA	up
Bv1_015261z1148_iwtz	Bv1_015261z1148_iwtz	NA	up
Bv1_015261z1150_zyou	Bv1_015261z1150_zyou	NA	down
Bv1_015300_rias	Bv1_015300_rias	NA	down
Bv1_015341z1159_yhcr	Bv1_015341z1159_yhcr	NA	up
Bv1_015341z1163_whij	Bv1_015341z1163_whij	NA	up
Bv1_015391z1167_koyn	Bv1_015391z1167_koyn	NA	down
Bv1_015391z1169_zxmy	Bv1_015391z1169_zxmy	NA	up
Bv1_015391z1170_wgjh	Bv1_015391z1170_wgjh	NA	down
Bv1_015410_okwt	Bv1_015410_okwt	NA	up
Bv1_015411z1171_usox	Bv1_015411z1171_usox	NA	up
Bv1_015411z1176_aqdq	Bv1_015411z1176_aqdq	NA	up
Bv1_015421z1178_uhpr	Bv1_015421z1178_uhpr	NA	down
Bv1_015441z1184_hgfn	Bv1_015441z1184_hgfn	NA	up
Bv1_015451z1187_gfew	Bv1_015451z1187_gfew	NA	up
Bv1_015470_sepk	Bv1_015470_sepk	NA	down
Bv1_015471z1190_czjr	Bv1_015471z1190_czjr	NA	up
Bv1_015501z1193_xpzw	Bv1_015501z1193_xpzw	NA	up
Bv1_015501z1194_rpek	Bv1_015501z1194_rpek	NA	up
Bv1_015530_xtyy	Bv1_015530_xtyy	histone acetyltransferase of the MYST family 1	up
Bv1_015531z1198_zhto	Bv1_015531z1198_zhto	NA	down
Bv1_015541z1199_qrud	Bv1_015541z1199_qrud	NA	up
Bv1_015541z1206_fssm	Bv1_015541z1206_fssm	NA	up
Bv1_015541z1207_ffnc	Bv1_015541z1207_ffnc	NA	up
Bv1_015571z1213_pmsg	Bv1_015571z1213_pmsg	NA	up
Bv1_015580_ygkd	Bv1_015580_ygkd	NA	up
Bv1_015581z1221_giws	Bv1_015581z1221_giws	NA	down
Bv1_015581z1222_okde	Bv1_015581z1222_okde	NA	up
Bv1_015581z1225_xwen	Bv1_015581z1225_xwen	NA	up
Bv1_015611z1228_shas	Bv1_015611z1228_shas	NA	down
Bv1_015621z1232_uotm	Bv1_015621z1232_uotm	NA	up
Bv1_015621z1234_dhrs	Bv1_015621z1234_dhrs	NA	down
Bv1_015621z1235_gequ	Bv1_015621z1235_gequ	NA	down
Bv1_015640_resy	Bv1_015640_resy	F-box protein CPR30-like	up
Bv1_015680_anms	Bv1_015680_anms	NA	up
Bv1_015681z1241_qnaj	Bv1_015681z1241_qnaj	NA	up
Bv1_015681z1242_utra	Bv1_015681z1242_utra	NA	down
Bv1_015691z1243_cyar	Bv1_015691z1243_cyar	NA	up
Bv1_015691z1244_nztu	Bv1_015691z1244_nztu	NA	up
Bv1_015691z1246_kdyx	Bv1_015691z1246_kdyx	NA	up
Bv1_015701z1249_fgze	Bv1_015701z1249_fgze	NA	up
Bv1_015701z1250_pgjt	Bv1_015701z1250_pgjt	NA	down
Bv1_015771z1258_dson	Bv1_015771z1258_dson	NA	up
Bv1_015771z1259_mpgu	Bv1_015771z1259_mpgu	NA	down
Bv1_015771z1260_puyu	Bv1_015771z1260_puyu	NA	down
Bv1_015771z1262_ansr	Bv1_015771z1262_ansr	NA	up
Bv1_015791z1265_jcwa	Bv1_015791z1265_jcwa	NA	up
Bv1_015801z1270_kgsh	Bv1_015801z1270_kgsh	NA	up
Bv1_015841z1276_hpcy	Bv1_015841z1276_hpcy	NA	up
Bv1_015851z1277_rqyg	Bv1_015851z1277_rqyg	NA	up
Bv1_015851z1279_ttso	Bv1_015851z1279_ttso	NA	up
Bv1_015881z1290_xfni	Bv1_015881z1290_xfni	NA	up
Bv1_015881z1294_zora	Bv1_015881z1294_zora	NA	down
Bv1_015901z1296_atuq	Bv1_015901z1296_atuq	NA	down
Bv1_015941z1297_egqh	Bv1_015941z1297_egqh	NA	up
Bv1_015951z1306_dirq	Bv1_015951z1306_dirq	NA	down
Bv1_015961z1310_jczu	Bv1_015961z1310_jczu	NA	up
Bv1_016031z1320_jzee	Bv1_016031z1320_jzee	NA	up
Bv1_016031z1321_kzqr	Bv1_016031z1321_kzqr	NA	up
Bv1_016040_typk	Bv1_016040_typk	uncharacterized protein LOC104905114	up
Bv1_016041z1326_topr	Bv1_016041z1326_topr	NA	up
Bv1_016051z1329_zdak	Bv1_016051z1329_zdak	NA	down
Bv1_016051z1333_ocyg	Bv1_016051z1333_ocyg	NA	down
Bv1_016060_mqjg	Bv1_016060_mqjg	NA	up
Bv1_016071z1342_jxzj	Bv1_016071z1342_jxzj	NA	up
Bv1_016071z1343_hxyg	Bv1_016071z1343_hxyg	NA	up
Bv1_016071z1345_hcpo	Bv1_016071z1345_hcpo	NA	up
Bv1_016071z1347_ifau	Bv1_016071z1347_ifau	NA	down
Bv1_016081z1349_oeuq	Bv1_016081z1349_oeuq	NA	up
Bv1_016081z1351_mpms	Bv1_016081z1351_mpms	NA	up
Bv1_016081z1352_xfpg	Bv1_016081z1352_xfpg	NA	up
Bv1_016081z1353_oedc	Bv1_016081z1353_oedc	NA	up
Bv1_016100_qdog	Bv1_016100_qdog	NA	down
Bv1_016111z1365_gyet	Bv1_016111z1365_gyet	NA	up
Bv1_016111z1366_xyfi	Bv1_016111z1366_xyfi	NA	down
Bv1_016121z1375_anuz	Bv1_016121z1375_anuz	NA	down
Bv1_016121z1376_trfa	Bv1_016121z1376_trfa	NA	up
Bv1_016140_nmrt	Bv1_016140_nmrt	NA	up
Bv1_016161z1377_oxth	Bv1_016161z1377_oxth	NA	down
Bv1_016161z1378_oujj	Bv1_016161z1378_oujj	NA	up
Bv1_016171z1380_dzhj	Bv1_016171z1380_dzhj	NA	up
Bv1_016171z1381_kpss	Bv1_016171z1381_kpss	NA	up
Bv1_016171z1382_gsgs	Bv1_016171z1382_gsgs	NA	down
Bv1_016181z1384_hxik	Bv1_016181z1384_hxik	NA	up
Bv1_016200_dxci	Bv1_016200_dxci	protein PMR5	up
Bv1_016230_yaiw	Bv1_016230_yaiw	NA	down
Bv1_016261z1391_pxri	Bv1_016261z1391_pxri	NA	up
Bv1_016270_epms	Bv1_016270_epms	NA	up
Bv1_016271z1393_swea	Bv1_016271z1393_swea	NA	up
Bv1_016351z1406_qjgi	Bv1_016351z1406_qjgi	NA	up
Bv1_016370_grgd	Bv1_016370_grgd	NA	up
Bv1_016371z1412_wctt	Bv1_016371z1412_wctt	NA	up
Bv1_016371z1413_fzxc	Bv1_016371z1413_fzxc	NA	up
Bv1_016380_uenm	Bv1_016380_uenm	NA	down
Bv1_016381z1414_icax	Bv1_016381z1414_icax	NA	down
Bv1_016390_ukti	Bv1_016390_ukti	NA	down
Bv1_016420_hqye	Bv1_016420_hqye	NA	up
Bv1_016511z1422_pqwm	Bv1_016511z1422_pqwm	NA	up
Bv1_016521z1431_nmjz	Bv1_016521z1431_nmjz	NA	down
Bv1_016521z1438_jssp	Bv1_016521z1438_jssp	NA	up
Bv1_016550_wphu	Bv1_016550_wphu	NA	up
Bv1_016561z1439_ohpd	Bv1_016561z1439_ohpd	NA	up
Bv1_016561z1440_rqsc	Bv1_016561z1440_rqsc	NA	up
Bv1_016571z1441_tody	Bv1_016571z1441_tody	NA	up
Bv1_016581z1442_pucs	Bv1_016581z1442_pucs	NA	up
Bv1_016581z1443_fups	Bv1_016581z1443_fups	NA	up
Bv1_016581z1449_utcg	Bv1_016581z1449_utcg	NA	up
Bv1_016590_whjw	Bv1_016590_whjw	NA	down
Bv1_016600_jauq	Bv1_016600_jauq	MLO-like protein 9	up
Bv1_016611z1451_nuza	Bv1_016611z1451_nuza	NA	up
Bv1_016611z1452_ymnn	Bv1_016611z1452_ymnn	NA	up
Bv1_016691z1458_eoxe	Bv1_016691z1458_eoxe	NA	down
Bv1_016691z1459_kygh	Bv1_016691z1459_kygh	NA	up
Bv1_016691z1460_fcrg	Bv1_016691z1460_fcrg	NA	up
Bv1_016701z1461_spsk	Bv1_016701z1461_spsk	NA	up
Bv1_016701z1463_epoi	Bv1_016701z1463_epoi	NA	down
Bv1_016721z1464_uxrr	Bv1_016721z1464_uxrr	NA	up
Bv1_016730_nunm	Bv1_016730_nunm	NA	up
Bv1_016761z1467_yxgc	Bv1_016761z1467_yxgc	NA	up
Bv1_016761z1468_aojh	Bv1_016761z1468_aojh	NA	down
Bv1_016770_qntt	Bv1_016770_qntt	uncharacterized protein LOC104896515	up
Bv1_016771z1469_mckm	Bv1_016771z1469_mckm	NA	up
Bv1_016771z1470_fppz	Bv1_016771z1470_fppz	NA	up
Bv1_016771z1474_wcdi	Bv1_016771z1474_wcdi	NA	up
Bv1_016771z1477_twam	Bv1_016771z1477_twam	NA	up
Bv1_016801z1480_rpjk	Bv1_016801z1480_rpjk	NA	up
Bv1_016830_xdhn	Bv1_016830_xdhn	uncharacterized protein LOC104890896	up
Bv1_016840_aiqu	Bv1_016840_aiqu	protein FAR-RED ELONGATED HYPOCOTYL 3-like	up
Bv1_016850_kmji	Bv1_016850_kmji	protein FAR1-RELATED SEQUENCE 5-like	up
Bv1_016861z1488_awio	Bv1_016861z1488_awio	NA	up
Bv1_016891z1489_ytyo	Bv1_016891z1489_ytyo	NA	up
Bv1_016911z1492_hnen	Bv1_016911z1492_hnen	NA	up
Bv1_016911z1493_nqgn	Bv1_016911z1493_nqgn	NA	up
Bv1_016911z1494_kzuf	Bv1_016911z1494_kzuf	NA	up
Bv1_016930_iegi	Bv1_016930_iegi	NA	up
Bv1_016941z1497_amrr	Bv1_016941z1497_amrr	NA	up
Bv1_016941z1498_hjmr	Bv1_016941z1498_hjmr	NA	up
Bv1_016941z1499_mwkq	Bv1_016941z1499_mwkq	NA	up
Bv1_016941z1500_ygsh	Bv1_016941z1500_ygsh	NA	up
Bv1_016961z1501_pmpq	Bv1_016961z1501_pmpq	NA	up
Bv1_016980_dcjn	Bv1_016980_dcjn	uncharacterized protein LOC104902770, partial	up
Bv1_017021z1503_npyz	Bv1_017021z1503_npyz	NA	down
Bv1_017070_wpwm	Bv1_017070_wpwm	uncharacterized protein At4g26485	up
Bv1_017111z1506_gioj	Bv1_017111z1506_gioj	NA	up
Bv1_017141z1508_uqdn	Bv1_017141z1508_uqdn	NA	up
Bv1_017150_oyfq	Bv1_017150_oyfq	uncharacterized protein LOC104901752	down
Bv1_017170_zteh	Bv1_017170_zteh	NA	up
Bv1_017191z1513_wsmq	Bv1_017191z1513_wsmq	NA	down
Bv1_017280_ewwg	Bv1_017280_ewwg	NA	up
Bv1_017291z1516_ftkg	Bv1_017291z1516_ftkg	NA	up
Bv1_017320_zncj	Bv1_017320_zncj	serine carboxypeptidase-like 18	up
Bv1_017351z1517_fted	Bv1_017351z1517_fted	NA	up
Bv1_017351z1518_isec	Bv1_017351z1518_isec	NA	down
Bv1_017391z1522_okhz	Bv1_017391z1522_okhz	NA	up
Bv1_017480_wioe	Bv1_017480_wioe	disease resistance protein RGA2-like	up
Bv1_017490_xkaw	Bv1_017490_xkaw	NA	up
Bv1_017500_rphd	Bv1_017500_rphd	NA	up
Bv1_017560_cuig	Bv1_017560_cuig	uncharacterized protein LOC104902850	up
Bv1_017631z1527_gfdj	Bv1_017631z1527_gfdj	NA	up
Bv1_017661z1530_hpnh	Bv1_017661z1530_hpnh	NA	up
Bv1_017661z1531_otft	Bv1_017661z1531_otft	NA	down
Bv1_017671z1532_iawk	Bv1_017671z1532_iawk	NA	up
Bv1_017700_mquj	Bv1_017700_mquj	cyclin-D5-1-like	up
Bv1_017731z1539_krch	Bv1_017731z1539_krch	NA	up
Bv1_017740_dofr	Bv1_017740_dofr	transcription factor PIF3	down
Bv1_017750_mzro	Bv1_017750_mzro	transcription factor bHLH54	up
Bv1_017771z1546_diow	Bv1_017771z1546_diow	NA	up
Bv1_017791z1548_mtwa	Bv1_017791z1548_mtwa	NA	up
Bv1_017831z1550_yggi	Bv1_017831z1550_yggi	NA	up
Bv1_017850_gfmt	Bv1_017850_gfmt	peamaclein	down
Bv1_017851z1554_dssu	Bv1_017851z1554_dssu	NA	up
Bv1_017931z1557_irfu	Bv1_017931z1557_irfu	NA	up
Bv1_017951z1558_zjcp	Bv1_017951z1558_zjcp	NA	up
Bv1_018000_tjgk	Bv1_018000_tjgk	uncharacterized protein LOC104893271	down
Bv1_018021z1559_sqmf	Bv1_018021z1559_sqmf	NA	up
Bv1_018031z1560_ofix	Bv1_018031z1560_ofix	NA	down
Bv1_018110_kyua	Bv1_018110_kyua	probable carbohydrate esterase At4g34215	up
Bv1_018170_xstx	Bv1_018170_xstx	probable isoaspartyl peptidase/L-asparaginase 2	up
Bv1_018181z1563_tach	Bv1_018181z1563_tach	NA	up
Bv_10181z1646_raed	Bv_10181z1646_raed	NA	down
Bv1_018211z1567_iigj	Bv1_018211z1567_iigj	NA	down
Bv1_018240_yqhw	Bv1_018240_yqhw	A-agglutinin anchorage subunit	up
Bv1_018261z1570_kncc	Bv1_018261z1570_kncc	NA	up
Bv1_018401z1582_uzmo	Bv1_018401z1582_uzmo	NA	up
Bv1_018410_stin	Bv1_018410_stin	NA	up
Bv1_018411z1583_ecfy	Bv1_018411z1583_ecfy	NA	down
Bv1_018441z1587_gqsx	Bv1_018441z1587_gqsx	NA	up
Bv1_018510_ffxn	Bv1_018510_ffxn	uncharacterized protein LOC104897134	down
Bv1_018530_iztr	Bv1_018530_iztr	ABC transporter G family member 31	down
Bv_10210_gjri	Bv_10210_gjri	uncharacterized protein LOC104884625	up
Bv_10300_mryz	Bv_10300_mryz	auxin-binding protein ABP19b	up
Bv_10310_toxj	Bv_10310_toxj	auxin-binding protein ABP19b	down
Bv_10320_hitp	Bv_10320_hitp	auxin-binding protein ABP19b	down
Bv_10341z1656_izjs	Bv_10341z1656_izjs	NA	up
Bv_10351z1657_oruh	Bv_10351z1657_oruh	NA	up
Bv_10371z1663_rxwz	Bv_10371z1663_rxwz	NA	down
Bv_10401z1664_zsfj	Bv_10401z1664_zsfj	NA	up
Bv_10420_gigo	Bv_10420_gigo	NA	up
Bv_10421z1674_ieyi	Bv_10421z1674_ieyi	NA	up
Bv_10440_cnsh	Bv_10440_cnsh	NA	up
Bv_10460_ohen	Bv_10460_ohen	uncharacterized protein LOC104890377	up
Bv_10461z1677_xpxw	Bv_10461z1677_xpxw	NA	up
Bv_10480_sgyf	Bv_10480_sgyf	albumin-2-like	down
Bv_10481z1682_pgmx	Bv_10481z1682_pgmx	NA	up
Bv_10501z1686_ksii	Bv_10501z1686_ksii	NA	up
Bv_10580_hhyw	Bv_10580_hhyw	albumin-2	down
Bv_10581z1690_kpzq	Bv_10581z1690_kpzq	NA	up
Bv_10581z1692_apyd	Bv_10581z1692_apyd	NA	down
Bv_10600_neya	Bv_10600_neya	NA	up
Bv_10601z1696_ctte	Bv_10601z1696_ctte	NA	up
Bv_10620_xdmn	Bv_10620_xdmn	NA	up
Bv_10651z1703_mgrd	Bv_10651z1703_mgrd	NA	up
Bv_10651z1704_gdsm	Bv_10651z1704_gdsm	NA	up
Bv_10651z1706_xgni	Bv_10651z1706_xgni	NA	up
Bv_10721z1713_fyae	Bv_10721z1713_fyae	NA	up
Bv_10730_dypr	Bv_10730_dypr	uncharacterized protein LOC104905825 isoform X1	up
Bv_10731z1715_kudg	Bv_10731z1715_kudg	NA	up
Bv_10731z1716_diei	Bv_10731z1716_diei	NA	up
Bv_10731z1717_ggmu	Bv_10731z1717_ggmu	NA	up
Bv_10731z1718_wdys	Bv_10731z1718_wdys	NA	up
Bv_10741z1724_ucxp	Bv_10741z1724_ucxp	NA	up
Bv_10750_xxxz	Bv_10750_xxxz	NA	down
Bv_10751z1725_aztj	Bv_10751z1725_aztj	NA	up
Bv_10851z1733_arxd	Bv_10851z1733_arxd	NA	up
Bv_10851z1734_kowp	Bv_10851z1734_kowp	NA	up
Bv_10871z1741_djag	Bv_10871z1741_djag	NA	up
Bv_10871z1747_qorz	Bv_10871z1747_qorz	NA	down
Bv_10871z1749_nsch	Bv_10871z1749_nsch	NA	up
Bv_10921z1754_uzdt	Bv_10921z1754_uzdt	NA	up
Bv_10941z1760_kadf	Bv_10941z1760_kadf	NA	up
Bv_10941z1762_swuw	Bv_10941z1762_swuw	NA	up
Bv_10941z1763_wwge	Bv_10941z1763_wwge	NA	up
Bv_10941z1764_pgyy	Bv_10941z1764_pgyy	NA	up
Bv_11051z1768_igcx	Bv_11051z1768_igcx	NA	up
Bv_11051z1770_qmjr	Bv_11051z1770_qmjr	NA	down
Bv_11051z1771_kgon	Bv_11051z1771_kgon	NA	up
Bv_11051z1772_mwng	Bv_11051z1772_mwng	NA	down
Bv_11061z1774_hini	Bv_11061z1774_hini	NA	up
Bv_11071z1777_grae	Bv_11071z1777_grae	NA	up
Bv_11071z1778_mfwi	Bv_11071z1778_mfwi	NA	down
Bv_11101z1779_tkcw	Bv_11101z1779_tkcw	NA	up
Bv_11101z1780_izxk	Bv_11101z1780_izxk	NA	up
Bv_11101z1781_ajzm	Bv_11101z1781_ajzm	NA	up
Bv_11101z1782_sxkc	Bv_11101z1782_sxkc	NA	up
Bv_11101z1784_rnua	Bv_11101z1784_rnua	NA	up
Bv_11101z1786_ckfd	Bv_11101z1786_ckfd	NA	down
Bv_11101z1790_udkp	Bv_11101z1790_udkp	NA	down
Bv_11111z1792_sypc	Bv_11111z1792_sypc	NA	up
Bv_11111z1793_euzh	Bv_11111z1793_euzh	NA	up
Bv_11141z1797_nrhe	Bv_11141z1797_nrhe	NA	up
Bv_11141z1798_qdwu	Bv_11141z1798_qdwu	NA	up
Bv_11150_zhry	Bv_11150_zhry	NA	up
Bv_11151z1801_arfo	Bv_11151z1801_arfo	NA	up
Bv_11181z1808_wdsx	Bv_11181z1808_wdsx	NA	up
Bv_11181z1810_kips	Bv_11181z1810_kips	NA	up
Bv_11191z1819_acxn	Bv_11191z1819_acxn	NA	up
Bv_11220_yqoz	Bv_11220_yqoz	NA	up
Bv_11221z1826_wphi	Bv_11221z1826_wphi	NA	down
Bv_11221z1827_rxyk	Bv_11221z1827_rxyk	NA	up
Bv_11221z1833_hqei	Bv_11221z1833_hqei	NA	up
Bv_11221z1834_saft	Bv_11221z1834_saft	NA	up
Bv_11261z1835_rjma	Bv_11261z1835_rjma	NA	up
Bv_11261z1836_hmjo	Bv_11261z1836_hmjo	NA	up
Bv_11270_pjet	Bv_11270_pjet	cullin-4	up
Bv_11291z1842_xezu	Bv_11291z1842_xezu	NA	up
Bv_11300_uaax	Bv_11300_uaax	tetraspanin-9-like	up
Bv_11301z1844_jnyc	Bv_11301z1844_jnyc	NA	up
Bv_11301z1846_zumd	Bv_11301z1846_zumd	NA	up
Bv_11301z1847_nzot	Bv_11301z1847_nzot	NA	up
Bv_11361z1853_oqxc	Bv_11361z1853_oqxc	NA	up
Bv_11381z1855_dftu	Bv_11381z1855_dftu	NA	up
Bv_11411z1858_rpsd	Bv_11411z1858_rpsd	NA	up
Bv_11460_wnfi	Bv_11460_wnfi	NA	up
Bv_11461z1868_qjuy	Bv_11461z1868_qjuy	NA	up
Bv_11461z1872_orqc	Bv_11461z1872_orqc	NA	down
Bv_11461z1873_yata	Bv_11461z1873_yata	NA	up
Bv_11491z1881_dwej	Bv_11491z1881_dwej	NA	down
Bv_11520_jiiy	Bv_11520_jiiy	NA	up
Bv_11531z1883_pstu	Bv_11531z1883_pstu	NA	down
Bv_11540_qpsk	Bv_11540_qpsk	NA	up
Bv_11560_drfo	Bv_11560_drfo	NA	up
Bv_11601z1888_xziw	Bv_11601z1888_xziw	NA	up
Bv_11611z1890_hsxt	Bv_11611z1890_hsxt	NA	up
Bv_11611z1891_cfge	Bv_11611z1891_cfge	NA	up
Bv_11611z1892_fhif	Bv_11611z1892_fhif	NA	up
Bv_11620_rkft	Bv_11620_rkft	leucine-rich repeat extensin-like protein 3	up
Bv_11640_ifoe	Bv_11640_ifoe	dirigent protein 1-like	up
Bv_11680_kowi	Bv_11680_kowi	NA	up
Bv_11690_afhy	Bv_11690_afhy	organic cation/carnitine transporter 4-like	down
Bv_11730_ggsh	Bv_11730_ggsh	ankyrin-3-like	down
Bv_11740_onzz	Bv_11740_onzz	ankyrin-3-like	up
Bv_11750_jrff	Bv_11750_jrff	NA	up
Bv_11751z1903_dwph	Bv_11751z1903_dwph	NA	up
Bv_11761z1911_hojp	Bv_11761z1911_hojp	NA	up
Bv_11781z1912_hxpk	Bv_11781z1912_hxpk	NA	up
Bv_11800_ttan	Bv_11800_ttan	NA	up
Bv_11881z1914_xnuy	Bv_11881z1914_xnuy	NA	up
Bv_11901z1917_uhis	Bv_11901z1917_uhis	NA	up
Bv_11901z1918_ptfx	Bv_11901z1918_ptfx	NA	up
Bv_11920_aqmg	Bv_11920_aqmg	rcbL, partial (mitochondrion)	down
Bv_11921z1921_wcrp	Bv_11921z1921_wcrp	NA	up
Bv_11980_teuq	Bv_11980_teuq	uncharacterized protein LOC104907167	down
Bv_12021z1935_gqqu	Bv_12021z1935_gqqu	NA	up
Bv_12050_prpq	Bv_12050_prpq	stress protein DDR48-like	down
Bv_12060_jzfi	Bv_12060_jzfi	uncharacterized protein LOC104883495	up
Bv_12061z1937_ccru	Bv_12061z1937_ccru	NA	up
Bv_12061z1939_zqiy	Bv_12061z1939_zqiy	NA	up
Bv_12131z1940_inhm	Bv_12131z1940_inhm	NA	down
Bv_12131z1945_crgt	Bv_12131z1945_crgt	NA	up
Bv_12161z1954_xoqg	Bv_12161z1954_xoqg	NA	up
Bv_12161z1955_zgsy	Bv_12161z1955_zgsy	NA	up
Bv_12171z1962_ycru	Bv_12171z1962_ycru	NA	up
Bv_12171z1963_hxrt	Bv_12171z1963_hxrt	NA	up
Bv_12171z1970_rxpo	Bv_12171z1970_rxpo	NA	up
Bv_12201z1971_kqct	Bv_12201z1971_kqct	NA	up
Bv_12201z1974_uwfu	Bv_12201z1974_uwfu	NA	up
Bv_12201z1976_uprm	Bv_12201z1976_uprm	NA	up
Bv_12201z1978_zxjq	Bv_12201z1978_zxjq	NA	down
Bv_12201z1979_gqio	Bv_12201z1979_gqio	NA	up
Bv_12201z1982_ygrf	Bv_12201z1982_ygrf	NA	down
Bv_12210_kpdw	Bv_12210_kpdw	uncharacterized protein At2g17340	down
Bv_12220_cxsd	Bv_12220_cxsd	NA	up
Bv_12240_wfyo	Bv_12240_wfyo	NA	up
Bv_12241z1987_fpso	Bv_12241z1987_fpso	NA	up
Bv_12251z1992_zpda	Bv_12251z1992_zpda	NA	down
Bv_12251z1994_hyih	Bv_12251z1994_hyih	NA	down
Bv_12271z2004_wyii	Bv_12271z2004_wyii	NA	up
Bv_12271z2005_oiac	Bv_12271z2005_oiac	NA	down
Bv_12271z2013_qxgd	Bv_12271z2013_qxgd	NA	up
Bv_12281z2015_tjwu	Bv_12281z2015_tjwu	NA	up
Bv_12300_ezco	Bv_12300_ezco	NA	up
Bv_12301z2016_cjhx	Bv_12301z2016_cjhx	NA	up
Bv_12311z2019_xzst	Bv_12311z2019_xzst	NA	up
Bv_12350_kzus	Bv_12350_kzus	SNF2 domain-containing protein CLASSY 4-like	up
Bv_12351z2023_tqau	Bv_12351z2023_tqau	NA	up
Bv_12411z2030_rhjo	Bv_12411z2030_rhjo	NA	up
Bv_12451z2032_crrz	Bv_12451z2032_crrz	NA	up
Bv_12490_wcdf	Bv_12490_wcdf	pentatricopeptide repeat-containing protein At2g35130	up
Bv_12510_jwgs	Bv_12510_jwgs	NA	up
Bv_12520_gxac	Bv_12520_gxac	homeotic protein knotted-1	up
Bv_12560_odwm	Bv_12560_odwm	uncharacterized protein LOC104883160	up
Bv_12580_hfcz	Bv_12580_hfcz	uncharacterized protein LOC104883161	up
Bv_12581z2041_sioc	Bv_12581z2041_sioc	NA	down
Bv_12671z2049_qzoc	Bv_12671z2049_qzoc	NA	up
Bv_12671z2051_hkdm	Bv_12671z2051_hkdm	NA	up
Bv_12671z2052_ohao	Bv_12671z2052_ohao	NA	up
Bv_12681z2053_akix	Bv_12681z2053_akix	NA	down
Bv_12740_jhzc	Bv_12740_jhzc	NA	up
Bv_12760_fcxh	Bv_12760_fcxh	NA	up
Bv_12781z2056_ikio	Bv_12781z2056_ikio	NA	up
Bv_12871z2061_muuw	Bv_12871z2061_muuw	NA	up
Bv_12930_iamr	Bv_12930_iamr	NA	up
Bv_12940_ggue	Bv_12940_ggue	NA	up
Bv_12951z2069_fxhj	Bv_12951z2069_fxhj	NA	up
Bv_12951z2072_kahn	Bv_12951z2072_kahn	NA	up
Bv_12960_jrqw	Bv_12960_jrqw	NA	down
Bv_12961z2074_izij	Bv_12961z2074_izij	NA	up
Bv_12961z2075_qqom	Bv_12961z2075_qqom	NA	up
Bv_13000_xwzy	Bv_13000_xwzy	NA	up
Bv_13001z2085_yene	Bv_13001z2085_yene	NA	down
Bv_13011z2092_dphp	Bv_13011z2092_dphp	NA	down
Bv_13021z2094_ysfs	Bv_13021z2094_ysfs	NA	up
Bv_13071z2095_nwzq	Bv_13071z2095_nwzq	NA	down
Bv_13091z2098_tyqs	Bv_13091z2098_tyqs	NA	up
Bv_13091z2099_ghgr	Bv_13091z2099_ghgr	NA	up
Bv_13101z2101_zgff	Bv_13101z2101_zgff	NA	down
Bv_13101z2102_aign	Bv_13101z2102_aign	NA	up
Bv_13121z2103_omhc	Bv_13121z2103_omhc	NA	down
Bv_13121z2104_ykec	Bv_13121z2104_ykec	NA	down
Bv_13131z2108_yfsc	Bv_13131z2108_yfsc	NA	up
Bv_13131z2109_totz	Bv_13131z2109_totz	NA	up
Bv_13141z2113_iosm	Bv_13141z2113_iosm	NA	up
Bv_13141z2117_rnfj	Bv_13141z2117_rnfj	NA	up
Bv_13171z2121_pksr	Bv_13171z2121_pksr	NA	down
Bv_13181z2122_dcti	Bv_13181z2122_dcti	NA	down
Bv_13181z2123_wtrm	Bv_13181z2123_wtrm	NA	up
Bv_13181z2126_ahff	Bv_13181z2126_ahff	NA	up
Bv_13181z2128_traz	Bv_13181z2128_traz	NA	down
Bv_13181z2135_rrcn	Bv_13181z2135_rrcn	NA	up
Bv_13191z2137_pihh	Bv_13191z2137_pihh	NA	down
Bv_13241z2150_orwa	Bv_13241z2150_orwa	NA	up
Bv_13241z2151_jhzh	Bv_13241z2151_jhzh	NA	up
Bv_13251z2155_uikc	Bv_13251z2155_uikc	NA	down
Bv_13271z2160_whrx	Bv_13271z2160_whrx	NA	up
Bv_13281z2161_mwdr	Bv_13281z2161_mwdr	NA	up
Bv_13281z2163_oips	Bv_13281z2163_oips	NA	up
Bv_13281z2164_hsit	Bv_13281z2164_hsit	NA	up
Bv_13281z2165_ftfr	Bv_13281z2165_ftfr	NA	up
Bv_13301z2166_wetp	Bv_13301z2166_wetp	NA	up
Bv_13301z2167_ihkz	Bv_13301z2167_ihkz	NA	up
Bv_13361z2173_mwct	Bv_13361z2173_mwct	NA	up
Bv_13390_foea	Bv_13390_foea	NA	down
Bv_13400_sjpe	Bv_13400_sjpe	CASP-like protein 1E1 isoform X1	up
Bv_13420_mgmd	Bv_13420_mgmd	NA	up
Bv_13421z2180_dchm	Bv_13421z2180_dchm	NA	up
Bv_13431z2182_twet	Bv_13431z2182_twet	NA	down
Bv_13431z2183_uoqm	Bv_13431z2183_uoqm	NA	up
Bv_13431z2184_ydmz	Bv_13431z2184_ydmz	NA	up
Bv_13441z2186_pume	Bv_13441z2186_pume	NA	down
Bv_13441z2187_pmna	Bv_13441z2187_pmna	NA	down
Bv_13491z2189_crft	Bv_13491z2189_crft	NA	down
Bv_13500_xfuk	Bv_13500_xfuk	NA	up
Bv_13521z2196_cjdn	Bv_13521z2196_cjdn	NA	down
Bv_13541z2214_ggpu	Bv_13541z2214_ggpu	NA	up
Bv_13571z2219_tsxw	Bv_13571z2219_tsxw	NA	up
Bv_13581z2220_wsun	Bv_13581z2220_wsun	NA	up
Bv_13581z2223_teho	Bv_13581z2223_teho	NA	up
Bv_13581z2228_ayyq	Bv_13581z2228_ayyq	NA	down
Bv_13661z2239_odsy	Bv_13661z2239_odsy	NA	up
Bv_13680_aemp	Bv_13680_aemp	NA	down
Bv_13691z2242_jeua	Bv_13691z2242_jeua	NA	up
Bv_13691z2243_sicw	Bv_13691z2243_sicw	NA	down
Bv_13691z2248_rhsx	Bv_13691z2248_rhsx	NA	up
Bv_13691z2251_zdur	Bv_13691z2251_zdur	NA	up
Bv_13691z2256_pgmh	Bv_13691z2256_pgmh	NA	up
Bv_13700_fikz	Bv_13700_fikz	uncharacterized protein LOC104896743	up
Bv_13740_krfp	Bv_13740_krfp	NA	down
Bv_13751z2259_ewfe	Bv_13751z2259_ewfe	NA	up
Bv_13751z2260_jnui	Bv_13751z2260_jnui	NA	up
Bv_13751z2262_aqei	Bv_13751z2262_aqei	NA	up
Bv_13770_fgqj	Bv_13770_fgqj	NA	down
Bv_13800_tzms	Bv_13800_tzms	NA	down
Bv_13841z2266_ywnu	Bv_13841z2266_ywnu	NA	up
Bv_13911z2278_qudm	Bv_13911z2278_qudm	NA	up
Bv_13931z2283_dzka	Bv_13931z2283_dzka	NA	up
Bv_13941z2287_dmto	Bv_13941z2287_dmto	NA	up
Bv_13951z2289_sagd	Bv_13951z2289_sagd	NA	up
Bv_13951z2291_fynj	Bv_13951z2291_fynj	NA	up
Bv_13951z2292_znmc	Bv_13951z2292_znmc	NA	up
Bv_13960_xghz	Bv_13960_xghz	L-ascorbate peroxidase 2, cytosolic-like	down
Bv_13980_ppca	Bv_13980_ppca	NA	up
Bv_13990_ydmr	Bv_13990_ydmr	NA	up
Bv_13991z2300_jtnt	Bv_13991z2300_jtnt	NA	up
Bv_14011z2302_rxkg	Bv_14011z2302_rxkg	NA	down
Bv_14030_uqii	Bv_14030_uqii	glycine-rich RNA-binding protein 2, mitochondrial	up
Bv_14090_fjye	Bv_14090_fjye	uncharacterized protein LOC104883568	up
Bv_14091z2317_zuxt	Bv_14091z2317_zuxt	NA	up
Bv_14091z2319_ckkn	Bv_14091z2319_ckkn	NA	up
Bv_14101z2320_miwk	Bv_14101z2320_miwk	NA	up
Bv_14101z2321_jysd	Bv_14101z2321_jysd	NA	up
Bv_14101z2324_tnfs	Bv_14101z2324_tnfs	NA	up
Bv_14110_unsa	Bv_14110_unsa	NA	up
Bv_14120_khsw	Bv_14120_khsw	pectinesterase 2	up
Bv_14121z2325_ufjx	Bv_14121z2325_ufjx	NA	down
Bv_14121z2330_oysf	Bv_14121z2330_oysf	NA	up
Bv_14151z2340_dcrd	Bv_14151z2340_dcrd	NA	up
Bv_14161z2342_idjo	Bv_14161z2342_idjo	NA	down
Bv_14161z2343_kxzy	Bv_14161z2343_kxzy	NA	down
Bv_14161z2346_geff	Bv_14161z2346_geff	NA	up
Bv_14170_cfux	Bv_14170_cfux	pectinesterase 1	down
Bv_14171z2351_fxrq	Bv_14171z2351_fxrq	NA	down
Bv_14171z2352_ahoz	Bv_14171z2352_ahoz	NA	up
Bv_14171z2353_fpmo	Bv_14171z2353_fpmo	NA	down
Bv_14171z2356_iwht	Bv_14171z2356_iwht	NA	up
Bv_14171z2357_yrsq	Bv_14171z2357_yrsq	NA	up
Bv_14211z2361_qoqj	Bv_14211z2361_qoqj	NA	up
Bv_14211z2362_teft	Bv_14211z2362_teft	NA	up
Bv_14211z2363_siid	Bv_14211z2363_siid	NA	down
Bv_14211z2367_prsa	Bv_14211z2367_prsa	NA	down
Bv_14211z2368_pjqd	Bv_14211z2368_pjqd	NA	up
Bv_14211z2369_fpsx	Bv_14211z2369_fpsx	NA	up
Bv_14221z2371_ygct	Bv_14221z2371_ygct	NA	up
Bv_14251z2373_zpty	Bv_14251z2373_zpty	NA	up
Bv_14251z2374_sjwz	Bv_14251z2374_sjwz	NA	up
Bv_14251z2375_ftpx	Bv_14251z2375_ftpx	NA	up
Bv_14251z2378_sfja	Bv_14251z2378_sfja	NA	up
Bv_14260_erij	Bv_14260_erij	NA	up
Bv_14261z2383_gkqa	Bv_14261z2383_gkqa	NA	up
Bv_14261z2385_eqgq	Bv_14261z2385_eqgq	NA	up
Bv_14271z2395_jpfw	Bv_14271z2395_jpfw	NA	down
Bv_14281z2398_kxzx	Bv_14281z2398_kxzx	NA	up
Bv_14290_oahp	Bv_14290_oahp	hippocampus abundant transcript 1 protein	up
Bv_14300_roua	Bv_14300_roua	NA	up
Bv_14301z2403_wpsz	Bv_14301z2403_wpsz	NA	up
Bv_14301z2406_zrjt	Bv_14301z2406_zrjt	NA	up
Bv_14301z2410_rjek	Bv_14301z2410_rjek	NA	down
Bv_14320_gdau	Bv_14320_gdau	NA	down
Bv_14331z2412_kxoo	Bv_14331z2412_kxoo	NA	up
Bv_14331z2414_dfya	Bv_14331z2414_dfya	NA	up
Bv_14331z2415_mosn	Bv_14331z2415_mosn	NA	up
Bv_14331z2416_imim	Bv_14331z2416_imim	NA	up
Bv_14331z2420_mdjr	Bv_14331z2420_mdjr	NA	down
Bv_14331z2421_fxji	Bv_14331z2421_fxji	NA	up
Bv_14341z2424_ndxh	Bv_14341z2424_ndxh	NA	down
Bv_14371z2431_sgyw	Bv_14371z2431_sgyw	NA	up
Bv_14380_tois	Bv_14380_tois	probable WRKY transcription factor 14	up
Bv_14400_anfz	Bv_14400_anfz	NA	down
Bv_14401z2438_wjxd	Bv_14401z2438_wjxd	NA	up
Bv_14421z2440_uart	Bv_14421z2440_uart	NA	down
Bv_14421z2444_rqko	Bv_14421z2444_rqko	NA	up
Bv_14421z2445_kznd	Bv_14421z2445_kznd	NA	up
Bv_14421z2446_nume	Bv_14421z2446_nume	NA	up
Bv_14421z2447_zcjm	Bv_14421z2447_zcjm	NA	up
Bv_14450_deor	Bv_14450_deor	NA	up
Bv_14451z2452_zijc	Bv_14451z2452_zijc	NA	down
Bv_14451z2456_prsu	Bv_14451z2456_prsu	NA	down
Bv_14451z2457_guqe	Bv_14451z2457_guqe	NA	up
Bv_14461z2458_kjyp	Bv_14461z2458_kjyp	NA	up
Bv_14461z2459_xkyg	Bv_14461z2459_xkyg	NA	down
Bv_14481z2462_zjjy	Bv_14481z2462_zjjy	NA	up
Bv_14481z2466_kqqq	Bv_14481z2466_kqqq	NA	up
Bv_14481z2472_mjyr	Bv_14481z2472_mjyr	NA	up
Bv_14481z2474_imgr	Bv_14481z2474_imgr	NA	up
Bv_14490_tyrs	Bv_14490_tyrs	uncharacterized protein LOC104896515	up
Bv_14491z2475_ajma	Bv_14491z2475_ajma	NA	up
Bv_14520_mgox	Bv_14520_mgox	uncharacterized protein LOC104895795	up
Bv_14521z2480_nmey	Bv_14521z2480_nmey	NA	up
Bv_14530_ccjp	Bv_14530_ccjp	pentatricopeptide repeat-containing protein At2g22070 isoform X1	up
Bv_14551z2485_twso	Bv_14551z2485_twso	NA	down
Bv_14560_rjun	Bv_14560_rjun	NA	down
Bv_14581z2488_czds	Bv_14581z2488_czds	NA	up
Bv_14590_ojfo	Bv_14590_ojfo	uncharacterized protein LOC104884625	up
Bv_14600_dxdr	Bv_14600_dxdr	NA	up
Bv_14601z2490_miqj	Bv_14601z2490_miqj	NA	down
Bv_14610_npik	Bv_14610_npik	protein ARABIDILLO 2-like	up
Bv_14611z2497_iyyu	Bv_14611z2497_iyyu	NA	up
Bv_14621z2498_nsgq	Bv_14621z2498_nsgq	NA	up
Bv_14631z2505_iomx	Bv_14631z2505_iomx	NA	up
Bv_14661z2512_ijwt	Bv_14661z2512_ijwt	NA	up
Bv_14671z2517_utkd	Bv_14671z2517_utkd	NA	up
Bv_14681z2523_kxrx	Bv_14681z2523_kxrx	NA	up
Bv_14731z2525_qfhu	Bv_14731z2525_qfhu	NA	down
Bv_14750_gkcy	Bv_14750_gkcy	non-specific lipid transfer protein GPI-anchored 2	up
Bv_14771z2529_hasn	Bv_14771z2529_hasn	NA	up
Bv_14780_zazy	Bv_14780_zazy	uncharacterized protein LOC104908418	down
Bv_14790_nwge	Bv_14790_nwge	NA	up
Bv_14801z2534_tjtm	Bv_14801z2534_tjtm	NA	down
Bv_14801z2535_kxyz	Bv_14801z2535_kxyz	NA	down
Bv_14830_nkmx	Bv_14830_nkmx	NA	up
Bv_14860_rgme	Bv_14860_rgme	uncharacterized protein LOC104908127	up
Bv_14871z2538_geuu	Bv_14871z2538_geuu	NA	up
Bv_14881z2542_aezz	Bv_14881z2542_aezz	NA	up
Bv_14881z2543_phtd	Bv_14881z2543_phtd	NA	down
Bv_14881z2546_zyjf	Bv_14881z2546_zyjf	NA	up
Bv_14891z2547_kxrd	Bv_14891z2547_kxrd	NA	up
Bv_14891z2548_jnzh	Bv_14891z2548_jnzh	NA	up
Bv_14911z2554_nkdm	Bv_14911z2554_nkdm	NA	up
Bv_14920_mhwf	Bv_14920_mhwf	NA	up
Bv_14921z2556_gpku	Bv_14921z2556_gpku	NA	up
Bv_14931z2560_xuja	Bv_14931z2560_xuja	NA	up
Bv_14941z2564_ehet	Bv_14941z2564_ehet	NA	down
Bv_14951z2568_pshw	Bv_14951z2568_pshw	NA	up
Bv_14951z2569_imtg	Bv_14951z2569_imtg	NA	up
Bv_15011z2576_mfgy	Bv_15011z2576_mfgy	NA	down
Bv_15011z2577_rjgj	Bv_15011z2577_rjgj	NA	down
Bv_15011z2578_uint	Bv_15011z2578_uint	NA	down
Bv_15011z2579_nfix	Bv_15011z2579_nfix	NA	down
Bv_15020_ttts	Bv_15020_ttts	NA	up
Bv_15021z2580_ijyr	Bv_15021z2580_ijyr	NA	down
Bv_15081z2587_qwfg	Bv_15081z2587_qwfg	NA	up
Bv_15101z2590_gcec	Bv_15101z2590_gcec	NA	down
Bv_15111z2596_xeca	Bv_15111z2596_xeca	NA	up
Bv_15140_gzuq	Bv_15140_gzuq	NA	up
Bv_15171z2600_dngj	Bv_15171z2600_dngj	NA	down
Bv_15181z2602_ohyx	Bv_15181z2602_ohyx	NA	up
Bv_15191z2606_uxnu	Bv_15191z2606_uxnu	NA	up
Bv_15191z2608_oydt	Bv_15191z2608_oydt	NA	up
Bv_15191z2610_rxwp	Bv_15191z2610_rxwp	NA	up
Bv_15241z2616_oemd	Bv_15241z2616_oemd	NA	up
Bv_15251z2619_nsst	Bv_15251z2619_nsst	NA	down
Bv_15260_uuzu	Bv_15260_uuzu	NA	up
Bv_15291z2622_hucp	Bv_15291z2622_hucp	NA	up
Bv_15321z2625_dkcw	Bv_15321z2625_dkcw	NA	up
Bv_15331z2626_fjrk	Bv_15331z2626_fjrk	NA	up
Bv_15351z2628_atjw	Bv_15351z2628_atjw	NA	up
Bv_15391z2639_rfgh	Bv_15391z2639_rfgh	NA	down
Bv_15401z2645_gqri	Bv_15401z2645_gqri	NA	up
Bv_15401z2646_mfow	Bv_15401z2646_mfow	NA	up
Bv_15411z2649_xitf	Bv_15411z2649_xitf	NA	up
Bv_15411z2652_ugxd	Bv_15411z2652_ugxd	NA	up
Bv_15451z2656_qucd	Bv_15451z2656_qucd	NA	up
Bv_15461z2657_fpyg	Bv_15461z2657_fpyg	NA	down
Bv_15461z2658_ddzr	Bv_15461z2658_ddzr	NA	down
Bv_15481z2664_iziq	Bv_15481z2664_iziq	NA	up
Bv_15491z2677_zpqk	Bv_15491z2677_zpqk	NA	up
Bv_15491z2678_cqzf	Bv_15491z2678_cqzf	NA	up
Bv_15510_ymep	Bv_15510_ymep	protein argonaute 4A-like	up
Bv_15511z2683_zzmq	Bv_15511z2683_zzmq	NA	up
Bv_15520_rxpc	Bv_15520_rxpc	NA	up
Bv_15521z2686_qjis	Bv_15521z2686_qjis	NA	down
Bv_15521z2687_mzyr	Bv_15521z2687_mzyr	NA	up
Bv_15521z2688_oxwq	Bv_15521z2688_oxwq	NA	up
Bv_15530_grjo	Bv_15530_grjo	uncharacterized protein LOC104898996	up
Bv_15541z2689_whwr	Bv_15541z2689_whwr	NA	up
Bv_15560_otdm	Bv_15560_otdm	NA	down
Bv_15581z2696_oajp	Bv_15581z2696_oajp	NA	up
Bv_15590_qokw	Bv_15590_qokw	pEARLI1-like lipid transfer protein 1	up
Bv_15701z2697_xrna	Bv_15701z2697_xrna	NA	up
Bv_15701z2698_unsd	Bv_15701z2698_unsd	NA	up
Bv_15711z2701_dupk	Bv_15711z2701_dupk	NA	up
Bv_15711z2702_euwa	Bv_15711z2702_euwa	NA	down
Bv_15721z2707_gijy	Bv_15721z2707_gijy	NA	up
Bv_15721z2708_wizk	Bv_15721z2708_wizk	NA	up
Bv_15721z2709_dwup	Bv_15721z2709_dwup	NA	down
Bv_15730_ozyn	Bv_15730_ozyn	NA	down
Bv_15751z2712_kcyc	Bv_15751z2712_kcyc	NA	up
Bv_15841z2722_ertt	Bv_15841z2722_ertt	NA	up
Bv_15841z2724_hpzz	Bv_15841z2724_hpzz	NA	down
Bv_15850_nahs	Bv_15850_nahs	peroxidase 57	down
Bv_15860_ctxq	Bv_15860_ctxq	peroxidase 57-like	up
Bv_15870_gcix	Bv_15870_gcix	cyclic dof factor 2	down
Bv_15871z2734_zoni	Bv_15871z2734_zoni	NA	up
Bv_15871z2739_pwje	Bv_15871z2739_pwje	NA	down
Bv_15891z2748_iskm	Bv_15891z2748_iskm	NA	up
Bv_15891z2751_cqef	Bv_15891z2751_cqef	NA	up
Bv_15891z2752_kqwo	Bv_15891z2752_kqwo	NA	up
Bv_16010_upsq	Bv_16010_upsq	NA	up
Bv_16120_cjtc	Bv_16120_cjtc	NA	up
Bv_16130_jjwy	Bv_16130_jjwy	NA	down
Bv_16171z2759_gsux	Bv_16171z2759_gsux	NA	down
Bv_16171z2760_yuzo	Bv_16171z2760_yuzo	NA	up
Bv_16171z2761_hhqt	Bv_16171z2761_hhqt	NA	down
Bv_16201z2763_rruy	Bv_16201z2763_rruy	NA	up
Bv_16201z2766_axey	Bv_16201z2766_axey	NA	down
Bv_16230_yijm	Bv_16230_yijm	NA	up
Bv_16241z2775_azmf	Bv_16241z2775_azmf	NA	up
Bv_16241z2776_edxm	Bv_16241z2776_edxm	NA	up
Bv_16250_fjou	Bv_16250_fjou	NA	down
Bv_16281z2780_mpfo	Bv_16281z2780_mpfo	NA	up
Bv_16310_ehgw	Bv_16310_ehgw	small subunit processome component 20 homolog	up
Bv_16331z2781_gkgj	Bv_16331z2781_gkgj	NA	up
Bv_16340_zmoc	Bv_16340_zmoc	NA	down
Bv_16351z2784_nycm	Bv_16351z2784_nycm	NA	up
Bv_16391z2787_cngh	Bv_16391z2787_cngh	NA	up
Bv_16430_dzof	Bv_16430_dzof	NA	up
Bv_16480_nduj	Bv_16480_nduj	rabankyrin-5	up
Bv_16501z2795_wfwg	Bv_16501z2795_wfwg	NA	up
Bv_16501z2796_hmsz	Bv_16501z2796_hmsz	NA	up
Bv_16501z2797_tfsr	Bv_16501z2797_tfsr	NA	up
Bv_16521z2799_aocq	Bv_16521z2799_aocq	NA	up
Bv_16521z2800_awxu	Bv_16521z2800_awxu	NA	up
Bv_16591z2808_ursa	Bv_16591z2808_ursa	NA	up
Bv_16591z2810_xxri	Bv_16591z2810_xxri	NA	up
Bv_16591z2811_mchr	Bv_16591z2811_mchr	NA	up
Bv_16591z2812_dsxt	Bv_16591z2812_dsxt	NA	up
Bv_16601z2815_kaek	Bv_16601z2815_kaek	NA	up
Bv_16611z2817_jnnt	Bv_16611z2817_jnnt	NA	up
Bv_16611z2818_opzw	Bv_16611z2818_opzw	NA	up
Bv_16611z2819_qttp	Bv_16611z2819_qttp	NA	up
Bv_16671z2826_rxqm	Bv_16671z2826_rxqm	NA	up
Bv_16671z2827_ohtz	Bv_16671z2827_ohtz	NA	up
Bv_16671z2828_frpp	Bv_16671z2828_frpp	NA	down
Bv_16671z2829_zeox	Bv_16671z2829_zeox	NA	up
Bv_16710_fhxz	Bv_16710_fhxz	NA	down
Bv_16711z2830_kcdg	Bv_16711z2830_kcdg	NA	up
Bv_16731z2839_ufuo	Bv_16731z2839_ufuo	NA	up
Bv_16731z2840_picm	Bv_16731z2840_picm	NA	down
Bv_16760_xpnu	Bv_16760_xpnu	DNA gyrase subunit B, chloroplastic/mitochondrial-like	down
Bv_16761z2841_gfqe	Bv_16761z2841_gfqe	NA	up
Bv_16771z2844_tndy	Bv_16771z2844_tndy	NA	down
Bv_16771z2845_iiut	Bv_16771z2845_iiut	NA	up
Bv_16801z2852_geku	Bv_16801z2852_geku	NA	up
Bv_16801z2853_mfhk	Bv_16801z2853_mfhk	NA	up
Bv_16830_spjw	Bv_16830_spjw	NA	down
Bv_16871z2857_nhwo	Bv_16871z2857_nhwo	NA	down
Bv_16900_wumu	Bv_16900_wumu	flagellar attachment zone protein 1	up
Bv_16910_opfe	Bv_16910_opfe	NA	up
Bv_16931z2863_euqa	Bv_16931z2863_euqa	NA	up
Bv_16931z2864_etgw	Bv_16931z2864_etgw	NA	up
Bv_16951z2871_smzd	Bv_16951z2871_smzd	NA	down
Bv_16971z2874_fhzt	Bv_16971z2874_fhzt	NA	down
Bv_16981z2875_yedj	Bv_16981z2875_yedj	NA	up
Bv_16981z2876_qoqn	Bv_16981z2876_qoqn	NA	up
Bv_16990_roci	Bv_16990_roci	NA	down
Bv_17000_fqry	Bv_17000_fqry	NA	down
Bv_17011z2878_ytow	Bv_17011z2878_ytow	NA	up
Bv_17020_zxen	Bv_17020_zxen	homocysteine S-methyltransferase 1 isoform X1	down
Bv_17040_nfiy	Bv_17040_nfiy	NA	down
Bv_17090_dwho	Bv_17090_dwho	NA	up
Bv_17100_wngw	Bv_17100_wngw	NA	up
Bv_17120_xhpa	Bv_17120_xhpa	NA	up
Bv_17151z2883_xdsw	Bv_17151z2883_xdsw	NA	up
Bv_17151z2884_mjhu	Bv_17151z2884_mjhu	NA	up
Bv_17181z2889_emtd	Bv_17181z2889_emtd	NA	up
Bv_17181z2890_humn	Bv_17181z2890_humn	NA	up
Bv_17181z2891_wauj	Bv_17181z2891_wauj	NA	up
Bv_17181z2892_ccii	Bv_17181z2892_ccii	NA	up
Bv_17181z2893_ufye	Bv_17181z2893_ufye	NA	up
Bv_17191z2896_efot	Bv_17191z2896_efot	NA	down
Bv_17200_iwzk	Bv_17200_iwzk	E3 ubiquitin-protein ligase MIEL1-like isoform X1	up
Bv_17201z2897_zfwt	Bv_17201z2897_zfwt	NA	up
Bv_17211z2910_cptr	Bv_17211z2910_cptr	NA	up
Bv_17211z2911_qemh	Bv_17211z2911_qemh	NA	up
Bv_17221z2912_hjfw	Bv_17221z2912_hjfw	NA	down
Bv_17221z2913_qrjo	Bv_17221z2913_qrjo	NA	up
Bv_17270_inxr	Bv_17270_inxr	NA	up
Bv_17271z2921_fmth	Bv_17271z2921_fmth	NA	up
Bv_17271z2923_wdjg	Bv_17271z2923_wdjg	NA	up
Bv_17290_nxcc	Bv_17290_nxcc	dirigent protein 18	down
Bv_17291z2924_utsi	Bv_17291z2924_utsi	NA	up
Bv_17300_scfg	Bv_17300_scfg	NA	down
Bv_17320_rgmr	Bv_17320_rgmr	NA	up
Bv_17350_rzwi	Bv_17350_rzwi	uncharacterized protein LOC104895573 isoform X2	up
Bv_17390_rgdq	Bv_17390_rgdq	uncharacterized protein LOC104883631 isoform X1	down
Bv_17421z2930_mphz	Bv_17421z2930_mphz	NA	up
Bv_17441z2935_akhu	Bv_17441z2935_akhu	NA	up
Bv_17450_qwck	Bv_17450_qwck	glutaredoxin-C11	down
Bv_17451z2937_oeoa	Bv_17451z2937_oeoa	NA	down
Bv_17461z2943_gqud	Bv_17461z2943_gqud	NA	down
Bv_17461z2944_pstp	Bv_17461z2944_pstp	NA	up
Bv_17461z2948_pagn	Bv_17461z2948_pagn	NA	up
Bv_17500_mwwm	Bv_17500_mwwm	NA	up
Bv_17510_smdd	Bv_17510_smdd	NA	up
Bv_17520_yrpy	Bv_17520_yrpy	NA	up
Bv_17540_utqp	Bv_17540_utqp	NA	down
Bv_17651z2980_wzsy	Bv_17651z2980_wzsy	NA	up
Bv_17651z2981_weoe	Bv_17651z2981_weoe	NA	up
Bv_17680_iecr	Bv_17680_iecr	NA	up
Bv_17681z2984_tqsm	Bv_17681z2984_tqsm	NA	up
Bv_17751z2995_xinq	Bv_17751z2995_xinq	NA	down
Bv_17751z2996_kjdu	Bv_17751z2996_kjdu	NA	up
Bv_17771z2999_jdxq	Bv_17771z2999_jdxq	NA	up
Bv_17800_mjgg	Bv_17800_mjgg	NA	up
Bv_17801z3005_spef	Bv_17801z3005_spef	NA	down
Bv_17821z3012_ustt	Bv_17821z3012_ustt	NA	up
Bv_17831z3014_yhhz	Bv_17831z3014_yhhz	NA	down
Bv_17841z3025_axhf	Bv_17841z3025_axhf	NA	up
Bv_17861z3027_uwkx	Bv_17861z3027_uwkx	NA	up
Bv_17861z3028_ppdf	Bv_17861z3028_ppdf	NA	up
Bv_17861z3031_xyhk	Bv_17861z3031_xyhk	NA	up
Bv_17861z3035_diod	Bv_17861z3035_diod	NA	up
Bv_17881z3044_gesn	Bv_17881z3044_gesn	NA	down
Bv_17901z3045_xyhz	Bv_17901z3045_xyhz	NA	up
Bv_17901z3046_duzx	Bv_17901z3046_duzx	NA	up
Bv_17901z3047_axcn	Bv_17901z3047_axcn	NA	up
Bv_17910_xdxe	Bv_17910_xdxe	probable purine permease 9	down
Bv_17941z3053_frah	Bv_17941z3053_frah	NA	up
Bv_17941z3054_ixsg	Bv_17941z3054_ixsg	NA	up
Bv_17971z3057_ejsq	Bv_17971z3057_ejsq	NA	down
Bv_17991z3060_oghr	Bv_17991z3060_oghr	NA	up
Bv_18000_cqij	Bv_18000_cqij	major pollen allergen Ole e 10	down
Bv_18040_cxam	Bv_18040_cxam	NA	up
Bv_18050_fwwo	Bv_18050_fwwo	NA	up
Bv_18051z3065_pato	Bv_18051z3065_pato	NA	up
Bv_18060_kaoa	Bv_18060_kaoa	NA	up
Bv_18080_fcmf	Bv_18080_fcmf	uncharacterized protein LOC104883728	up
Bv_18091z3069_kunr	Bv_18091z3069_kunr	NA	down
Bv_18141z3072_opph	Bv_18141z3072_opph	NA	down
Bv_18211z3074_zdtn	Bv_18211z3074_zdtn	NA	up
Bv_18250_xxhz	Bv_18250_xxhz	NA	down
Bv_18300_hoyq	Bv_18300_hoyq	NA	up
Bv_18331z3086_pcya	Bv_18331z3086_pcya	NA	up
Bv_18340_nzhy	Bv_18340_nzhy	histone acetyltransferase of the MYST family 1	down
Bv_18351z3090_qcrm	Bv_18351z3090_qcrm	NA	up
Bv_18440_ffhr	Bv_18440_ffhr	GDSL esterase/lipase At3g26430-like	up
Bv_18471z3098_ejkn	Bv_18471z3098_ejkn	NA	up
Bv_18471z3099_edus	Bv_18471z3099_edus	NA	down
Bv_18501z3100_xdeo	Bv_18501z3100_xdeo	NA	up
Bv_18501z3104_gcky	Bv_18501z3104_gcky	NA	up
Bv_18520_jnra	Bv_18520_jnra	NA	down
Bv_18541z3107_odqi	Bv_18541z3107_odqi	NA	up
Bv_18581z3116_fgan	Bv_18581z3116_fgan	NA	up
Bv_18581z3117_oher	Bv_18581z3117_oher	NA	up
Bv_18581z3118_rnme	Bv_18581z3118_rnme	NA	up
Bv_18611z3119_wykh	Bv_18611z3119_wykh	NA	up
Bv_18621z3125_kscf	Bv_18621z3125_kscf	NA	up
Bv_18621z3126_hzrx	Bv_18621z3126_hzrx	NA	up
Bv_18630_rmed	Bv_18630_rmed	NA	down
Bv_18641z3130_mmut	Bv_18641z3130_mmut	NA	up
Bv_18641z3132_zikd	Bv_18641z3132_zikd	NA	up
Bv_18651z3138_copd	Bv_18651z3138_copd	NA	up
Bv_18660_khwe	Bv_18660_khwe	NA	up
Bv_18671z3141_djuw	Bv_18671z3141_djuw	NA	down
Bv_18681z3144_xxqa	Bv_18681z3144_xxqa	NA	down
Bv_18681z3146_cgny	Bv_18681z3146_cgny	NA	up
Bv_18681z3147_ryyw	Bv_18681z3147_ryyw	NA	up
Bv_18681z3148_kjst	Bv_18681z3148_kjst	NA	up
Bv_18681z3149_cdsw	Bv_18681z3149_cdsw	NA	up
Bv_18701z3153_tyda	Bv_18701z3153_tyda	NA	up
Bv_18701z3157_qxjg	Bv_18701z3157_qxjg	NA	up
Bv_18711z3161_roth	Bv_18711z3161_roth	NA	up
Bv_18711z3163_xrde	Bv_18711z3163_xrde	NA	up
Bv_18721z3165_oiot	Bv_18721z3165_oiot	NA	up
Bv_18721z3166_nrqo	Bv_18721z3166_nrqo	NA	up
Bv_18721z3167_qghw	Bv_18721z3167_qghw	NA	up
Bv_18771z3172_oqae	Bv_18771z3172_oqae	NA	up
Bv_18771z3173_ntqh	Bv_18771z3173_ntqh	NA	up
Bv_18790_otip	Bv_18790_otip	NA	down
Bv_18791z3176_tfww	Bv_18791z3176_tfww	NA	up
Bv_18791z3177_autg	Bv_18791z3177_autg	NA	up
Bv_18921z3193_hren	Bv_18921z3193_hren	NA	up
Bv_18921z3194_jeit	Bv_18921z3194_jeit	NA	up
Bv_18930_cctg	Bv_18930_cctg	NA	down
Bv_18931z3197_pzud	Bv_18931z3197_pzud	NA	up
Bv_18931z3198_kncz	Bv_18931z3198_kncz	NA	up
Bv_18981z3200_qeys	Bv_18981z3200_qeys	NA	down
Bv_18981z3205_zndn	Bv_18981z3205_zndn	NA	up
Bv_18981z3206_agam	Bv_18981z3206_agam	NA	up
Bv_19000_mozf	Bv_19000_mozf	ribosome biogenesis protein NSA2 homolog	up
[truncated: 29,314 more rows]
