# Supplementary material for: Identification of the Genes Encoding B3 Domain-Containing Proteins Related to Vernalization of Beta vulgaris
Source: Genes (Basel). 2022 Nov 25;13(12):2217. doi: 10.3390/genes13122217 (PMC9778101; doi:10.3390/genes13122217)
Supplement: Supplementary file 1 [file genes-13-02217-s001.zip › Table S4. the total mRNAs significantly expressed between vernalized and nonvernalized samples.xlsx]

## Sheet: Sheet1
Table S4. the total mRNAs significantlly expressed between vernalized and nonvernalized samples
Gene_id	Gene_name	Description	Regulation
Bv_03050_cimk	Bv_03050_cimk	polygalacturonase At1g48100	down
Bv_07490_jsxg	Bv_07490_jsxg	phosphoglycerate mutase-like protein AT74	up
Bv_09720_sozo	Bv_09720_sozo	leucine-rich repeat extensin-like protein 6	down
Bv2_027920_gixg	Bv2_027920_gixg	zinc finger CCCH domain-containing protein 14	down
Bv3_063580_yyyz	Bv3_063580_yyyz	meiotic recombination protein SPO11-2 isoform X1	up
Bv5_117170_rarm	Bv5_117170_rarm	TPR repeat-containing protein ZIP4 isoform X1	up
Bv7_173640_iepa	Bv7_173640_iepa	U-box domain-containing protein 35	up
Bv7u_182730_kdqp	Bv7u_182730_kdqp	ninja-family protein 3	up
Bv_86200_gjaz	Bv_86200_gjaz	Photosystem II CP47 chlorophyll apoprotein	down
Bv8u_204220_cewg	Bv8u_204220_cewg	internal alternative NAD(P)H-ubiquinone oxidoreductase A1, mitochondrial	down
Bv9_207820_sxfy	Bv9_207820_sxfy	9-cis-epoxycarotenoid dioxygenase NCED6, chloroplastic	down
Bv9u_231320_fwpg	Bv9u_231320_fwpg	protein FAR1-RELATED SEQUENCE 5-like	up
MSTRG.10027	Bv2_035840_irtj	AIG2-like protein D	down
MSTRG.10138	Bv2_037030_qapk	guanine nucleotide-binding protein subunit gamma 1 isoform X1	up
MSTRG.10174	Bv2_037350_zszj	myosin-10	up
MSTRG.10175	Bv2_037380_qqpj	macrophage erythroblast attacher	up
MSTRG.10188	Bv2_037440_itnn	SAC3 family protein A isoform X1	up
MSTRG.10204	Bv2_037640_emxy	U4/U6 small nuclear ribonucleoprotein Prp3 isoform X1	up
MSTRG.10446	Bv2_039590_jqpz	protein strawberry notch homolog 1	up
MSTRG.10502	Bv2_040200_omxf	protein RETICULATA-RELATED 1, chloroplastic	down
MSTRG.10615	Bv2_041200_rofc	ABC transporter I family member 19	up
MSTRG.1072	Bv_09920_qgyj	protein CTR9 homolog	up
MSTRG.10727	Bv2_042160_pest	UPF0496 protein At3g19330 isoform X2	up
MSTRG.1079	Bv_10000_ftrj	galactan beta-1,4-galactosyltransferase GALS1	up
MSTRG.10863	Bv2_043310_taqt	CSC1-like protein At3g54510	up
MSTRG.10876	Bv2_043390_xxyh	integrator complex subunit 9 isoform X1	up
MSTRG.10901	Bv2_043610_suxu	flowering time control protein FY, partial	up
MSTRG.10956	Bv2_044090_eput	DNA-directed RNA polymerase I subunit 2	up
MSTRG.10970	Bv2_044250_fiyw	cytochrome c oxidase assembly protein COX15	up
MSTRG.11020	Bv2_044660_ffyz	cysteine proteinase inhibitor 6 isoform X1	up
MSTRG.11064	Bv2_045120_fita	WD repeat-containing protein VIP3	up
MSTRG.11124	Bv2_045660_aada	potassium channel AKT1 isoform X1	down
MSTRG.11136	Bv2_045770_stpe	pentatricopeptide repeat-containing protein At1g06270	up
MSTRG.11143	Bv2_045870_wnhq	probable protein phosphatase 2C 22	up
MSTRG.11144	Bv2_045850_qkgm	pleiotropic drug resistance protein TUR2	up
MSTRG.11152	Bv2_045910_mpia	transcriptional corepressor LEUNIG	up
MSTRG.11259	Bv2u_046890_jkmm	staphylococcal-like nuclease CAN2 isoform X1	up
MSTRG.11262	Bv2u_047080_uypz	SNF2 domain-containing protein CLASSY 1	up
MSTRG.11273	Bv2u_047170_xzmn	cytosolic endo-beta-N-acetylglucosaminidase 1	up
MSTRG.11274	Bv2u_047180_xpwx	LOB domain-containing protein 12-like	up
MSTRG.11303	Bv2u_047500_wqan	histone deacetylase 9 isoform X1	up
MSTRG.11309	Bv2u_047540_iqrn	zinc finger protein CONSTANS-LIKE 4	down
MSTRG.11338	Bv2u_047790_hnqx	golgin subfamily A member 4 isoform X1	up
MSTRG.11346	Bv2u_047890_ddzh	G-protein coupled receptor 1	up
MSTRG.11348	Bv2u_047880_nreu	guanine nucleotide-binding protein alpha-1 subunit isoform X1	up
MSTRG.11361	Bv2u_048030_squr	serine/threonine-protein kinase At5g01020 isoform X1	up
MSTRG.11401	Bv3_048550_hanw	AMSH-like ubiquitin thioesterase 3	up
MSTRG.11541	Bv3_049960_nias	growth-regulating factor 4-like	up
MSTRG.11586	Bv3_050350_hhyx	chaperone protein dnaJ GFA2, mitochondrial	up
MSTRG.11707	Bv3_051620_dzke	nuclear pore complex protein NUP96	up
MSTRG.11758	Bv3_052150_yakw	KH domain-containing protein At4g18375 isoform X1	up
MSTRG.11806	Bv3_052640_qpwu	zinc finger CCCH domain-containing protein 13	up
MSTRG.11815	Bv3_052720_wdfh	F-box protein CPR30-like	down
MSTRG.1193	Bv_11130_yqfg	proline-, glutamic acid- and leucine-rich protein 1 isoform X1	up
MSTRG.11937	Bv3_054040_gqje	probable RNA-binding protein 18 isoform X3	up
MSTRG.11946	Bv3_054160_gntg	protein DETOXIFICATION 35	up
MSTRG.12002	Bv3_054720_xweg	FIP1	up
MSTRG.12006	Bv3_054770_iytt	phytochrome B isoform X1	up
MSTRG.12075	Bv3_055540_hfjn	methyltransferase-like protein 1	up
MSTRG.12112	Bv3_055890_pmeo	seipin-2	up
MSTRG.12122	Bv3_055990_ufzo	DNA-binding protein HEXBP	up
MSTRG.12182	Bv3_056630_ergr	DNA-directed RNA polymerase III subunit RPC8 isoform X1	up
MSTRG.12239	Bv3_057300_wrns	glucan endo-1,3-beta-glucosidase 8	down
MSTRG.12298	Bv3_057890_trnf	actin-related protein 9 isoform X2	up
MSTRG.12315	Bv3_058020_gxhw	ATPase family AAA domain-containing protein At1g05910	up
MSTRG.12382	Bv3_058630_ysqe	probable 2-carboxy-D-arabinitol-1-phosphatase	up
MSTRG.12411	Bv3_058950_ifwp	probable transcription factor PosF21	up
MSTRG.12415	Bv3_059000_kgww	flowering time control protein FPA	up
MSTRG.12509	Bv3_059930_tqak	aldo-keto reductase family 4 member C9	up
MSTRG.12539	Bv3_060210_xpam	T-complex protein 1 subunit beta	up
MSTRG.12662	Bv3_061220_xefd	probable glutamate carboxypeptidase 2	up
MSTRG.12679	Bv3_061400_mzxk	nuclear pore complex protein NUP155	up
MSTRG.12680	Bv3_061430_peop	nuclear export mediator factor Nemf	up
MSTRG.12698	Bv3_061580_rtyu	protein GFS12 isoform X1	up
MSTRG.12707	Bv3_061670_rqwu	DNA-3-methyladenine glycosylase	up
MSTRG.12930	Bv3_063520_mqjt	protein N-terminal glutamine amidohydrolase isoform X1	up
MSTRG.1298	Bv_11970_cwni	transcription factor bHLH123 isoform X3	up
MSTRG.12980	Bv3_063980_duua	glycerol-3-phosphate dehydrogenase	up
MSTRG.12985	Bv3_064000_nssa	DNA helicase INO80	up
MSTRG.13025	Bv3_064370_kgzr	GTP-binding protein BRASSINAZOLE INSENSITIVE PALE GREEN 2, chloroplastic	up
MSTRG.13065	Bv3_064730_yzaa	protein STRICTOSIDINE SYNTHASE-LIKE 10	down
MSTRG.13104	Bv3_065040_cwiw	DNA polymerase I A, chloroplastic/mitochondrial isoform X2	up
MSTRG.13134	Bv3_065320_phgd	transcription factor bHLH106	up
MSTRG.13187	Bv3_065840_kymh	ribosome biogenesis protein BMS1 homolog isoform X1	up
MSTRG.13201	Bv3_066050_ysek	transcription elongation factor SPT6 homolog isoform X1	up
MSTRG.13228	Bv3_066310_cpzx	exportin-7-like	up
MSTRG.13268	Bv3_066830_rnwf	ABSCISIC ACID-INSENSITIVE 5-like protein 2	up
MSTRG.13285	Bv3_066940_teia	disease resistance protein At4g27190 isoform X1	up
MSTRG.13332	Bv3_067330_faku	protein PHOTOPERIOD-INDEPENDENT EARLY FLOWERING 1 isoform X2	up
MSTRG.13365	Bv3_067710_hydc	histidine protein methyltransferase 1 homolog isoform X1	down
MSTRG.13390	Bv3_067990_tjht	probable magnesium transporter NIPA2	up
MSTRG.13401	Bv3_068130_mqqh	TBC1 domain family member 13	up
MSTRG.13458	Bv3u_068640_maaq	protein IQ-DOMAIN 14	up
MSTRG.13529	Bv3u_069230_madm	LOW QUALITY PROTEIN: DNA mismatch repair protein MSH3	up
MSTRG.13541	Bv3u_069340_jrqm	origin of replication complex subunit 2	up
MSTRG.13547	Bv3u_069440_qhoi	dolichyl-phosphate beta-glucosyltransferase-like isoform X4	up
MSTRG.13614	Bv3u_070010_pekf	DEAD-box ATP-dependent RNA helicase 7	up
MSTRG.13620	Bv3u_070100_tgpq	box C/D snoRNA protein 1	up
MSTRG.13639	Bv3u_070230_ithk	proteasome subunit alpha type-5	up
MSTRG.13743	Bv4_071200_ayyp	calpain-type cysteine protease DEK1	up
MSTRG.13761	Bv4_071410_tixd	serine/arginine-rich SC35-like splicing factor SCL33	up
MSTRG.13779	Bv4_071640_oznj	transmembrane protein 45B	down
MSTRG.13793	Bv4_071610_coje	basic proline-rich protein isoform X1	up
MSTRG.13850	Bv4_072390_wcty	lysine-specific demethylase JMJ30	up
MSTRG.139	Bv_01130_sikg	NA	up
MSTRG.13919	Bv4_073000_guzr	mediator of RNA polymerase II transcription subunit 36a	up
MSTRG.13950	Bv4_073380_rnsf	glucan endo-1,3-beta-glucosidase	down
MSTRG.13957	Bv4_073400_mwnd	glucan endo-1,3-beta-glucosidase	down
MSTRG.13960	Bv4_073450_wrzj	glucan endo-1,3-beta-glucosidase isoform X1	down
MSTRG.14053	Bv4_074330_qpwo	translation initiation factor eIF-2B subunit gamma	up
MSTRG.14092	Bv4_074790_ujpc	LETM1 and EF-hand domain-containing protein 1, mitochondrial	up
MSTRG.14099	Bv4_074840_opaf	splicing factor U2AF-associated protein 2 isoform X1	up
MSTRG.14110	Bv4_074970_twop	receptor-like protein kinase	down
MSTRG.14266	Bv4_076610_xtmr	calmodulin-binding protein 60 G isoform X1	down
MSTRG.14377	Bv4_077600_rhae	protein CHROMATIN REMODELING 20 isoform X1	up
MSTRG.14388	Bv4_077800_pann	7-deoxyloganetic acid glucosyltransferase	up
MSTRG.14551	Bv4_079390_tgus	NAC domain-containing protein 82	down
MSTRG.14570	Bv4_079470_yqmj	meiotic recombination protein DMC1 homolog isoform X1	up
MSTRG.14666	Bv4_080630_iiuj	putative pentatricopeptide repeat-containing protein At1g12700, mitochondrial	down
MSTRG.14727	Bv4_081220_gdmq	ALBINO3-like protein 2, chloroplastic isoform X1	up
MSTRG.14731	Bv4_081240_fedp	putative wall-associated receptor kinase-like 11	up
MSTRG.14734	Bv4_081250_dhjk	wall-associated receptor kinase-like 10	down
MSTRG.148	Bv_01230_rkqg	ubiquitin carboxyl-terminal hydrolase 15 isoform X1	up
MSTRG.14851	Bv4_082100_yswc	cation/calcium exchanger 5	up
MSTRG.14900	Bv4_082480_ktgz	protein MON2 homolog isoform X1	up
MSTRG.14934	Bv4_082920_fzfx	probable nucleolar protein 5-2	up
MSTRG.14937	Bv4_082940_xszq	protein HASTY 1	up
MSTRG.14988	Bv4_083220_pxcd	multisubstrate pseudouridine synthase 7	up
MSTRG.14991	Bv4_083230_wagu	RNA exonuclease 4	up
MSTRG.15072	Bv4_083960_hkeq	B3 domain-containing protein REM16 isoform X2	up
MSTRG.15073	Bv4_083980_xcxr	protein OPAQUE10 isoform X1	up
MSTRG.15101	Bv4_084240_tfao	beta-catenin-like protein 1	down
MSTRG.15162	Bv4_084760_tazr	peptide-N4-(N-acetyl-beta-glucosaminyl)asparagine amidase A	up
MSTRG.15204	Bv4_085130_fgto	increased DNA methylation 1	up
MSTRG.15233	Bv4_085480_roni	putative uncharacterized protein DDB_G0290521	up
MSTRG.15234	Bv4_085490_qohc	reticulon-4-interacting protein 1, mitochondrial	up
MSTRG.15347	Bv4_086490_xcuc	probable disease resistance protein At1g12280	up
MSTRG.15545	Bv4_088290_zysf	indole-3-acetate O-methyltransferase 1	up
MSTRG.15593	Bv4_088960_sugx	probable cytokinin riboside 5'-monophosphate phosphoribohydrolase LOGL10	down
MSTRG.15640	Bv4_089320_esjg	meiotic recombination protein SPO11-1 isoform X2	up
MSTRG.15643	Bv4_089370_npuu	cysteine synthase 2	up
MSTRG.15677	Bv4_089620_zpji	NAD-dependent protein deacetylase SRT1 isoform X2	up
MSTRG.15708	Bv4_089970_uins	GBF-interacting protein 1	up
MSTRG.15741	Bv4_090300_zfua	probable amino acid permease 7 isoform X1	down
MSTRG.15744	Bv4_090330_pskp	proteasome activator subunit 4	up
MSTRG.15747	Bv4_090360_zayg	GPI-anchored protein LLG2 isoform X3	up
MSTRG.15765	Bv4u_090570_ypma	formin-like protein 5	up
MSTRG.15806	Bv4u_090960_tcer	COBRA-like protein 10	up
MSTRG.15815	Bv4u_091060_yjer	transcription factor GTE4	up
MSTRG.15928	Bv4u_092210_cxww	vacuolar protein-sorting-associated protein 11 homolog	up
MSTRG.1597	Bv_14340_hneu	phosphoglucan phosphatase DSP4, amyloplastic	up
MSTRG.15991	Bv5_092790_kmnn	probable xyloglucan galactosyltransferase GT19	down
MSTRG.15997	Bv5_092850_pegm	axial regulator YABBY 1 isoform X1	up
MSTRG.16129	Bv5_094240_fxzj	serine/threonine-protein kinase HT1	down
MSTRG.16147	Bv5_094370_pkxw	6-phosphogluconate dehydrogenase, decarboxylating 2, chloroplastic	down
MSTRG.16151	Bv5_094400_scjc	BTB/POZ domain-containing protein POB1	down
MSTRG.16259	Bv5_095460_tdod	remorin	down
MSTRG.1638	Bv_14670_kppp	type IV inositol polyphosphate 5-phosphatase 7	up
MSTRG.16435	Bv5_097410_otmn	arabinosyltransferase XEG113 isoform X1	up
MSTRG.16460	Bv5_097630_qkex	cytochrome P450 CYP72A219-like	up
MSTRG.16494	Bv5_098020_kxpz	early light-induced protein 2, chloroplastic isoform X3	up
MSTRG.16500	Bv5_098070_jtci	importin-11 isoform X1	up
MSTRG.16547	Bv5_098440_dmai	protein BREAST CANCER SUSCEPTIBILITY 2 homolog B	up
MSTRG.16563	Bv5_098580_mmqz	AP-4 complex subunit epsilon	up
MSTRG.16565	Bv5_098590_feii	protein SIEL	up
MSTRG.16656	Bv5_099380_hfow	growth-regulating factor 3 isoform X2	up
MSTRG.16663	Bv5_099470_omew	glucan endo-1,3-beta-glucosidase 11	up
MSTRG.16693	Bv5_099750_snij	VAN3-binding protein isoform X2	up
MSTRG.16705	Bv5_099910_xoaj	transcription factor MYB1R1	up
MSTRG.16709	Bv5_099940_fsqr	E3 ubiquitin-protein ligase HOS1	up
MSTRG.16925	Bv5_101800_fkpr	ruvB-like protein 1	up
MSTRG.17050	Bv5_103000_ktnk	vacuolar protein sorting-associated protein 25 isoform X3	up
MSTRG.17096	Bv5_103420_wewn	mechanosensitive ion channel protein 10	up
MSTRG.17143	Bv5_103860_ceni	aminodeoxychorismate synthase, chloroplastic-like	up
MSTRG.17192	Bv5_104340_xeao	mediator of RNA polymerase II transcription subunit 34 isoform X1	up
MSTRG.17338	Bv5_105750_swqd	DNA-binding protein HEXBP isoform X1	up
MSTRG.17434	Bv5_106620_mimr	nucleolin isoform X2	up
MSTRG.18108	Bv5_112720_ptfe	two-component response regulator-like APRR1	up
MSTRG.18225	Bv5_113650_wosx	pentatricopeptide repeat-containing protein At1g74750 isoform X1	up
MSTRG.18230	Bv5_113710_irxd	protein NUCLEAR FUSION DEFECTIVE 4	down
MSTRG.18251	Bv5_113940_fikw	arginine--tRNA ligase, chloroplastic/mitochondrial	up
MSTRG.18287	Bv5_114260_adan	transportin MOS14	up
MSTRG.18297	Bv5_114370_mnrq	general transcription factor 3C polypeptide 3 isoform X1	up
MSTRG.18381	Bv5_115130_qihk	RNA-dependent RNA polymerase 2	up
MSTRG.18462	Bv5_116160_arcy	FKBP12-interacting protein of 37 kDa isoform X1	up
MSTRG.18476	Bv5_116380_htqx	histone deacetylase 6	up
MSTRG.18507	Bv5_115990_nzrq	protein MODIFIER OF SNC1 1	up
MSTRG.18660	Bv5_117960_meop	FACT complex subunit SSRP1 isoform X1	up
MSTRG.18662	Bv5_117980_swpa	protein NETWORKED 1D	up
MSTRG.18699	Bv5_118270_kwuq	protein SPIRRIG	up
MSTRG.18784	Bv5_119140_fhyr	transcription factor EMB1444	up
MSTRG.18799	Bv5_119310_kswa	inorganic phosphate transporter 1-4	down
MSTRG.18803	Bv5_119350_roao	myb-related protein Myb4	up
MSTRG.18841	Bv5_119750_ywjf	dnaJ protein ERDJ3B	up
MSTRG.18857	Bv5_119930_jktt	pentatricopeptide repeat-containing protein At3g62470, mitochondrial isoform X1	down
MSTRG.18859	Bv5_119950_ojiy	ribosomal RNA small subunit methyltransferase	up
MSTRG.18862	Bv5_119970_jhfy	bromodomain and WD repeat-containing protein 1	up
MSTRG.1888	Bv_17260_qsmz	1,2-dihydroxy-3-keto-5-methylthiopentene dioxygenase 1	down
MSTRG.1889	Bv_17280_zhyu	hydroxyethylthiazole kinase	down
MSTRG.18932	Bv5_120700_gtzu	galactinol synthase 1	up
MSTRG.18938	Bv5_120770_anjp	SWR1-complex protein 4 isoform X1	up
MSTRG.19000	Bv5u_121360_dzxa	chaperone protein dnaJ 13 isoform X1	up
MSTRG.19003	Bv5u_121380_tjpn	bifunctional adenosine 5'-phosphosulfate phosphorylase/adenylylsulfatase HINT4	up
MSTRG.19044	Bv5u_121630_kmjw	flavonoid 3'-monooxygenase	up
MSTRG.19060	Bv5u_121770_frrd	plastidial lipoyltransferase 2	up
MSTRG.19062	Bv5u_121840_oerh	glycine-rich RNA-binding protein 2, mitochondrial	up
MSTRG.19268	Bv5u_123630_aamx	lariat debranching enzyme isoform X1	up
MSTRG.19273	Bv5u_123710_ghuu	probable receptor-like protein kinase At5g47070	up
MSTRG.19279	Bv5u_123730_dagi	beta-amylase 3, chloroplastic	up
MSTRG.19374	Bv6_124610_ngot	UPF0553 protein isoform X1	up
MSTRG.19408	Bv6_124950_izqi	heptahelical transmembrane protein 4	down
MSTRG.19483	Bv6_125630_xzsy	peroxidase 27-like	down
MSTRG.19542	Bv6_126250_awqn	protein MICRORCHIDIA 2	up
MSTRG.19602	Bv6_126760_jdqp	F-box protein At4g35930	up
MSTRG.19637	Bv6_127160_qazn	calmodulin-lysine N-methyltransferase isoform X1	up
MSTRG.19650	Bv6_127290_wodd	DNA-(apurinic or apyrimidinic site) lyase 2	up
MSTRG.19661	Bv6_127360_aogc	transformation/transcription domain-associated protein-like	up
MSTRG.19701	Bv6_127840_qtao	protein LAZY 1	up
MSTRG.19730	Bv6_128210_hntx	proteinaceous RNase P 2-like	up
MSTRG.19759	Bv6_128460_sjdh	sodium/hydrogen exchanger 8	up
MSTRG.19765	Bv6_128550_mnmp	patatin-like phospholipase domain-containing protein 2	up
MSTRG.19831	Bv6_129200_sgdo	callose synthase 5	up
MSTRG.19848	Bv6_129360_wdsj	cation/H(+) antiporter 15	up
MSTRG.19904	Bv6_129870_dqdg	angio-associated migratory cell protein	up
MSTRG.19918	Bv6_129990_zana	RNA-binding protein 39	up
MSTRG.19960	Bv6_130470_xpye	protein ecdysoneless homolog	up
MSTRG.19971	Bv6_130600_khqz	pentatricopeptide repeat-containing protein At5g65560	up
MSTRG.20029	Bv6_131250_yyyx	protein misato homolog 1	up
MSTRG.20146	Bv6_132390_ofsp	regulation of nuclear pre-mRNA domain-containing protein 1A	up
MSTRG.20154	Bv6_132470_gahd	protein DETOXIFICATION 16-like isoform X2	up
MSTRG.20176	Bv6_132720_wzsr	malonyl-coenzyme:anthocyanin 5-O-glucoside-6'''-O-malonyltransferase	down
MSTRG.20185	Bv6_132780_jajm	mitochondrial phosphate carrier protein 1, mitochondrial-like	up
MSTRG.20201	Bv6_132950_kqgt	15-cis-phytoene desaturase, chloroplastic/chromoplastic-like isoform X1	up
MSTRG.20229	Bv6_133230_hjrc	ninja-family protein AFP1	up
MSTRG.20340	Bv6_134350_hjoj	protein CROWDED NUCLEI 4	up
MSTRG.20382	Bv6_134840_mkzi	myosin-15-like	up
MSTRG.20403	Bv6_135050_shut	F-box/LRR-repeat protein 15	up
MSTRG.20492	Bv6_135850_zanw	receptor kinase-like protein Xa21 isoform X1	down
MSTRG.20506	Bv6_136020_pnun	protein root UVB sensitive 4 isoform X2	up
MSTRG.20536	Bv6_136300_tont	uncharacterized CRM domain-containing protein At3g25440, chloroplastic isoform X1	up
MSTRG.20538	Bv6_136320_dgrr	ribosome biogenesis protein BOP1 homolog isoform X1	up
MSTRG.20632	Bv6_137280_fadi	probable inactive receptor kinase At5g10020	up
MSTRG.20673	Bv6_137640_hhup	nucleolar protein 14	up
MSTRG.20705	Bv6_137950_kpzz	replication factor C subunit 1	up
MSTRG.20717	Bv6_138180_ckjs	putative pentatricopeptide repeat-containing protein At1g13630	up
MSTRG.20760	Bv6_138510_ifca	importin-9	up
MSTRG.20811	Bv6_139000_qsat	piriformospora indica-insensitive protein 2	down
MSTRG.20816	Bv6_139040_wfsp	protein decapping 5	up
MSTRG.20941	Bv6_140400_jxeg	zinc finger protein BRUTUS	up
MSTRG.21010	Bv6_140960_qxdi	DExH-box ATP-dependent RNA helicase DExH5, mitochondrial	up
MSTRG.21129	Bv6_142000_xeix	phosphatidylinositol 4-phosphate 5-kinase 8 isoform X1	up
MSTRG.21184	Bv6_142450_cepx	cell division control protein 48 homolog C	up
MSTRG.21264	Bv6_143100_xrir	2-methoxy-6-polyprenyl-1,4-benzoquinol methylase, mitochondrial-like isoform X1	up
MSTRG.2130	Bv_19760_mayi	leucoanthocyanidin reductase	up
MSTRG.21509	Bv6_145380_hwgx	ATP-dependent DNA helicase At3g02060, chloroplastic	up
MSTRG.21609	Bv6_146240_qofw	ALBINO3-like protein 1, chloroplastic	up
MSTRG.21633	Bv6_146480_fkrc	probable LRR receptor-like serine/threonine-protein kinase At1g67720	up
MSTRG.21727	Bv6_147370_wwmj	arginine/serine-rich protein PNISR isoform X1	up
MSTRG.21794	Bv6_148020_eucp	deoxynucleoside triphosphate triphosphohydrolase SAMHD1 homolog isoform X1	up
MSTRG.21807	Bv6_148190_wqdi	U4/U6 small nuclear ribonucleoprotein Prp31 homolog	up
MSTRG.21878	Bv6_148760_srqs	ADP-ribosylation factor GTPase-activating protein AGD3	up
MSTRG.21986	Bv6_149880_wmrr	squamosa promoter-binding-like protein 2	up
MSTRG.22043	Bv6_150320_khku	defensin-like protein AX1	down
MSTRG.22049	Bv6_150370_deqw	protein kish	down
MSTRG.22083	Bv6_150820_rkwy	protein phosphatase 1 regulatory subunit 12A	up
MSTRG.22087	Bv6_150850_tgpf	putative ABC transporter C family member 15	up
MSTRG.22109	Bv6_151070_hutn	cytochrome b-c1 complex subunit Rieske-4, mitochondrial	up
MSTRG.22113	Bv6_151100_npjt	histone-lysine N-methyltransferase, H3 lysine-9 specific SUVH4	up
MSTRG.22122	Bv6_151190_rxow	light-regulated protein	down
MSTRG.22190	Bv6_151810_mrqc	GPI mannosyltransferase 1	up
MSTRG.22191	Bv6_151830_hmiw	serine/threonine-protein kinase STY17	up
MSTRG.26204	Bv8_189980_mizi	B3 domain-containing transcription repressor VAL1-like	up
MSTRG.22266	Bv6_152720_nhhe	pre-mRNA-splicing factor SYF1	up
MSTRG.22318	Bv6_153230_mtwr	ribonuclease 1	down
MSTRG.22323	Bv6_153300_tcqf	ribonuclease 1	down
MSTRG.22352	Bv6_153620_iiuk	HVA22-like protein a isoform X1	up
MSTRG.22406	Bv6_154200_awou	AMP deaminase-like	up
MSTRG.22435	Bv6_154520_spni	zinc finger MYND domain-containing protein 15	up
MSTRG.2251	Bv_20730_zcra	UV radiation resistance-associated gene protein isoform X1	up
MSTRG.2259	Bv_20810_rtgn	transcription factor FAMA isoform X2	down
MSTRG.22610	Bv7_156090_ydpu	mitochondrial import inner membrane translocase subunit TIM10	up
MSTRG.22654	Bv7_156540_nccy	probable pectate lyase 5	up
MSTRG.2267	Bv_20910_qyoz	methionine--tRNA ligase, cytoplasmic-like isoform X1	up
MSTRG.22729	Bv7_157280_wxiy	protein PAIR1	up
MSTRG.22815	Bv7_158170_yopt	probable UDP-N-acetylglucosamine--peptide N-acetylglucosaminyltransferase SPINDLY	up
MSTRG.22921	Bv7_159340_gfrk	ABC transporter G family member 39-like	up
MSTRG.23005	Bv7_160180_wyjw	probable 3-deoxy-D-manno-octulosonic acid transferase, mitochondrial	up
MSTRG.23051	Bv7_160540_sidy	protein CHUP1, chloroplastic	down
MSTRG.23063	Bv7_160640_cdzy	aspartic proteinase-like protein 2	up
MSTRG.23234	Bv7_161960_dgmo	exosome complex component RRP41-like	up
MSTRG.235	Bv_02150_eyhq	kinesin-like protein KIN-7K, chloroplastic	up
MSTRG.23523	Bv7_164560_ayga	DExH-box ATP-dependent RNA helicase DExH8 isoform X2	up
MSTRG.23532	Bv7_164680_rxhq	magnesium/proton exchanger isoform X2	up
MSTRG.2370	Bv_21820_gijj	probable glucuronosyltransferase GUT1	up
MSTRG.23758	Bv7_166530_haah	8-amino-7-oxononanoate synthase isoform X1	up
MSTRG.23901	Bv7_167940_nito	histidine-containing phosphotransfer protein 1 isoform X1	up
MSTRG.23907	Bv7_167990_tjif	4-hydroxybenzoate polyprenyltransferase, mitochondrial isoform X1	up
MSTRG.23956	Bv7_168550_uusq	receptor-like serine/threonine-protein kinase ALE2	up
MSTRG.23965	Bv7_168630_qdku	DNA-directed RNA polymerase III subunit RPC5	up
MSTRG.24023	Bv7_169070_ncsh	cysteine-rich repeat secretory protein 11	up
MSTRG.24031	Bv7_169160_kyyt	probable inactive histone-lysine N-methyltransferase SUVR2 isoform X1	up
MSTRG.24087	Bv7_169720_cteq	vesicle-associated membrane protein 722	up
MSTRG.24195	Bv7_170820_qsnu	pentatricopeptide repeat-containing protein At5g48730, chloroplastic	up
MSTRG.24223	Bv7_171140_iqgj	UBX domain-containing protein 1 isoform X1	up
MSTRG.24235	Bv7_171330_uitt	epsin	up
MSTRG.24334	Bv7_172020_htsw	ATPase 10, plasma membrane-type	up
MSTRG.24357	Bv7_172270_kwer	alanine aminotransferase 2	up
MSTRG.24381	Bv7_172560_mcdu	ABSCISIC ACID-INSENSITIVE 5-like protein 5	up
MSTRG.24452	Bv7_173260_mkqe	putative receptor-like protein kinase At1g72540	up
MSTRG.24454	Bv7_173280_egjd	exportin-T isoform X1	up
MSTRG.24635	Bv7_174900_wted	protein AIR2	up
MSTRG.24638	Bv7_174910_gqto	serine/threonine-protein kinase TOUSLED	up
MSTRG.24640	Bv7_174930_trqg	structural maintenance of chromosomes protein 3 isoform X1	up
MSTRG.24714	Bv7_175630_jngj	vacuolar cation/proton exchanger 3 isoform X1	up
MSTRG.24763	Bv7_176590_chqm	probable protein phosphatase 2C 24	up
MSTRG.24879	Bv7_177140_iwno	probable receptor-like protein kinase At5g47070	up
MSTRG.24892	Bv7_177220_cmin	glucan endo-1,3-beta-glucosidase	up
MSTRG.24979	Bv7_177880_argm	DNA repair protein RAD51 homolog 4	up
MSTRG.24983	Bv7_177920_gjzk	protein SODIUM POTASSIUM ROOT DEFECTIVE 3	up
MSTRG.24985	Bv7_177930_swst	calcium-transporting ATPase 4, endoplasmic reticulum-type	up
MSTRG.24991	Bv7_178000_fptk	nudix hydrolase 9 isoform X1	up
MSTRG.25026	Bv7_178420_umzf	transcription initiation factor TFIID subunit 15b	up
MSTRG.25038	Bv7_178540_mqad	rab3 GTPase-activating protein catalytic subunit isoform X1	up
MSTRG.25048	Bv7_178640_fmpw	pre-mRNA-splicing factor CWC22 homolog	up
MSTRG.25106	Bv7_179220_omap	N-carbamoylputrescine amidase	up
MSTRG.25146	Bv7_179720_yuwm	peptidyl-prolyl cis-trans isomerase CYP71	up
MSTRG.25214	Bv7u_180380_pjmf	protein ABHD17B	up
MSTRG.25310	Bv7u_181260_tcya	CDP-diacylglycerol--inositol 3-phosphatidyltransferase 1	up
MSTRG.25320	Bv7u_181300_mnog	metal tolerance protein C4	up
MSTRG.25361	Bv7u_181640_tsad	U-box domain-containing protein 35	up
MSTRG.25422	Bv7u_182300_fspm	kelch domain-containing protein 4	up
MSTRG.25491	Bv7u_182960_ngtj	protein RNA-directed DNA methylation 3 isoform X1	up
MSTRG.25542	Bv8_183450_humy	basic proline-rich protein	up
MSTRG.25561	Bv8_183630_wacw	DNA polymerase lambda isoform X1	up
MSTRG.25602	Bv8_183980_syhe	protein TRANSPORT INHIBITOR RESPONSE 1	up
MSTRG.2573	Bv_23600_pafu	nuclear pore complex protein NUP160	up
MSTRG.25736	Bv8_185270_npyy	dof zinc finger protein DOF1.4	down
MSTRG.25740	Bv8_185260_zktg	putative membrane-bound O-acyltransferase C24H6.01c isoform X1	up
MSTRG.25774	Bv8_185640_kydq	protein LOL2	up
MSTRG.25803	Bv8_185930_yieu	splicing factor U2af large subunit B-like isoform X1	up
MSTRG.25805	Bv8_186000_pofo	trafficking protein particle complex subunit 13	up
MSTRG.25824	Bv8_186190_xqhr	TATA-binding protein-associated factor BTAF1	up
MSTRG.25868	Bv8_186570_njkc	helicase-like transcription factor CHR28	up
MSTRG.26033	Bv8_188180_kjww	vacuolar iron transporter 1	up
MSTRG.26167	Bv8_189620_xmxt	putative receptor-like protein kinase At4g00960	down
MSTRG.26174	Bv8_189680_mjho	cysteine-rich receptor-like protein kinase 10 isoform X1	down
MSTRG.26247	Bv8_190370_jqid	probable pyruvate, phosphate dikinase regulatory protein, chloroplastic isoform X1	down
MSTRG.26250	Bv8_190380_ozks	putative receptor-like protein kinase At4g00960 isoform X3	up
MSTRG.26283	Bv8_190680_ogho	BTB/POZ domain-containing protein At1g30440	up
MSTRG.26428	Bv8_192010_mfze	RNA polymerase II C-terminal domain phosphatase-like 2	up
MSTRG.26456	Bv8_192190_tujs	miraculin	down
MSTRG.26534	Bv8_192420_rcqn	major allergen Pru ar 1	down
MSTRG.26558	Bv8_192460_kgzg	transforming growth factor-beta receptor-associated protein 1 isoform X1	up
MSTRG.26603	Bv8_193010_ahgc	DNA ligase 1 isoform X1	up
MSTRG.26639	Bv8_193150_cych	protein YIPF6 homolog	up
MSTRG.26655	Bv8_193280_rnpq	probable folate-biopterin transporter 3	up
MSTRG.26741	Bv8_193940_nroh	DEAD-box ATP-dependent RNA helicase 1	up
MSTRG.26752	Bv8_194050_osyg	mitochondrial substrate carrier family protein P isoform X1	up
MSTRG.26787	Bv8_194380_drdm	protein RAE1	up
MSTRG.26792	Bv8_194420_dcea	alcohol-forming fatty acyl-CoA reductase	down
MSTRG.26798	Bv8_194470_eqhx	QWRF motif-containing protein 2	up
MSTRG.26828	Bv8_194730_hfmn	beta-galactosidase-like	up
MSTRG.26880	Bv8_195300_uxhh	CRS2-associated factor 1, chloroplastic	up
MSTRG.26892	Bv8_195450_kdkm	auxin-induced protein 6B-like	up
MSTRG.26942	Bv8_195960_apzg	nuclear pore complex protein NUP43 isoform X1	up
MSTRG.26955	Bv8_196140_nfed	probable LRR receptor-like serine/threonine-protein kinase At2g23950 isoform X1	up
MSTRG.26963	Bv8_196230_isxe	5'-nucleotidase domain-containing protein DDB_G0275467	up
MSTRG.26974	Bv8_196310_zzqn	putative glycine-rich cell wall structural protein 1	up
MSTRG.26985	Bv8_196440_gcrt	protein ECERIFERUM 3	down
MSTRG.27053	Bv8_197140_ggph	probable protein phosphatase 2C 27	up
MSTRG.27054	Bv8_197150_kcsn	40S ribosomal protein S11-3	up
MSTRG.27199	Bv8_198420_tcsd	serine/threonine-protein phosphatase 1 regulatory subunit 10	down
MSTRG.27243	Bv8_198980_xtuw	nuclear pore complex protein NUP205	up
MSTRG.27247	Bv8_199000_fkgp	2-alkenal reductase (NADP(+)-dependent)	down
MSTRG.27269	Bv8_199250_jnsn	mediator of RNA polymerase II transcription subunit 17	up
MSTRG.27310	Bv8_199610_apko	GTP-binding nuclear protein Ran-3	up
MSTRG.27337	Bv8_199940_jcjh	tudor domain-containing protein 3	up
MSTRG.27473	Bv8_201140_afpe	polygalacturonase QRT3	down
MSTRG.2752	Bv_25180_wpqy	polypyrimidine tract-binding protein homolog 1 isoform X1	up
MSTRG.27533	Bv8_201800_mpdj	nucleolar complex protein 2 homolog isoform X1	up
MSTRG.27561	Bv8_202120_fpjn	profilin	down
MSTRG.27626	Bv8_202800_uhfk	adagio protein 1	up
MSTRG.27627	Bv8_202810_gxoc	AP-5 complex subunit mu isoform X1	up
MSTRG.27652	Bv8_203200_tmod	CBL-interacting serine/threonine-protein kinase 21	up
MSTRG.27658	Bv8_203270_aytc	protein GLUTAMINE DUMPER 3	down
MSTRG.27701	Bv8u_203760_fhya	diacylglycerol O-acyltransferase 1	up
MSTRG.27767	Bv8u_204440_qmip	putative F-box protein At1g49610	down
MSTRG.27775	Bv8u_204560_xssm	BURP domain-containing protein 5	down
MSTRG.27798	Bv8u_204810_trnm	nuclear transport factor 2	down
MSTRG.27858	Bv8u_205140_yxrw	15.4 kDa class V heat shock protein	down
MSTRG.27895	Bv9_205520_hpzk	ADP-ribosylation factor GTPase-activating protein AGD4 isoform X1	up
MSTRG.27913	Bv9_205800_gixs	pre-mRNA-processing protein 40C	up
MSTRG.27917	Bv9_205840_dhma	protein IWS1 homolog 1	up
MSTRG.27944	Bv9_206150_rnop	sacsin	up
MSTRG.27964	Bv9_206370_skne	lysine-specific demethylase JMJ25	up
MSTRG.28020	Bv9_206820_rmgh	probable protein arginine N-methyltransferase 6	up
MSTRG.28079	Bv9_207410_uouf	callose synthase 7	up
MSTRG.28121	Bv9_207880_pjsh	probable lipid-A-disaccharide synthase, mitochondrial isoform X2	up
MSTRG.28140	Bv9_207950_jxjs	3-oxoacyl-	up
MSTRG.28342	Bv9_209890_fgkj	HVA22-like protein f isoform X2	down
MSTRG.28352	Bv9_209950_ydrt	GBF-interacting protein 1-like isoform X2	up
MSTRG.28391	Bv9_210420_iimf	putative pentatricopeptide repeat-containing protein At5g09950	up
MSTRG.28601	Bv9_212290_smtw	histone-lysine N-methyltransferase ATXR3	up
MSTRG.2863	Bv_26020_qdmn	40S ribosomal protein S2-2	down
MSTRG.28695	Bv9_212900_feno	zinc finger CCCH domain-containing protein 24	up
MSTRG.28862	Bv9_214520_dsux	vacuolar fusion protein CCZ1 homolog isoform X2	up
MSTRG.29016	Bv9_215680_zgxj	cysteine-rich receptor-like protein kinase 10	down
MSTRG.29043	Bv9_215930_xsdo	ubiquinone biosynthesis O-methyltransferase, mitochondrial isoform X2	up
MSTRG.29084	Bv9_216320_etud	DDT domain-containing protein PTM	up
MSTRG.29358	Bv9_218800_xmys	expansin-like A2	down
MSTRG.29422	Bv9_219270_rywg	serine/threonine-protein kinase ATR isoform X2	up
MSTRG.29455	Bv9_219690_goma	splicing factor U2af large subunit A isoform X1	up
MSTRG.29561	Bv9_220770_zrnn	protein CHROMATIN REMODELING 35	up
MSTRG.29584	Bv9_220990_cyaf	glutamate decarboxylase	down
MSTRG.29641	Bv9_221620_prze	dicarboxylate transporter 2, chloroplastic	up
MSTRG.29681	Bv9_221970_kynh	aminoacylase-1 isoform X2	down
MSTRG.29838	Bv9_223420_wfje	something about silencing protein 10 isoform X2	up
MSTRG.30039	Bv9_225330_pnip	molybdenum cofactor sulfurase isoform X2	up
MSTRG.30051	Bv9_225470_qphu	pre-mRNA-processing-splicing factor 8A	up
MSTRG.30144	Bv9_226300_esog	(6-4)DNA photolyase isoform X2	up
MSTRG.30147	Bv9_226330_jpzi	periodic tryptophan protein 2 homolog	up
MSTRG.30156	Bv9_226460_cmrs	probable histone H2A variant 3	up
MSTRG.30216	Bv9_227050_hcsw	mitochondrial arginine transporter BAC2	down
MSTRG.3023	Bv_27340_yskr	40S ribosomal protein S4-1	up
MSTRG.3026	Bv_27360_nnqe	inter alpha-trypsin inhibitor, heavy chain 4	down
MSTRG.30298	Bv9_227830_fznw	protein SCARECROW	up
MSTRG.3031	Bv_27420_jsny	ATP-dependent DNA helicase Q-like 3 isoform X1	up
MSTRG.30324	Bv9_228060_dgis	homeobox-leucine zipper protein ATHB-15 isoform X1	up
MSTRG.30413	Bv9_229100_sgig	pre-mRNA-processing protein 40A	up
MSTRG.30428	Bv9_229230_shxa	cysteine-rich and transmembrane domain-containing protein A isoform X1	up
MSTRG.30456	Bv9_229530_hmzo	aquaporin NIP6-1	up
MSTRG.30467	Bv9_229660_ephz	V-type proton ATPase subunit a1	up
MSTRG.30526	Bv9_230270_dgus	probable LRR receptor-like serine/threonine-protein kinase At4g37250	down
MSTRG.30612	Bv9u_231030_jifh	ribose-phosphate pyrophosphokinase 2, chloroplastic	up
MSTRG.30656	Bv9u_231360_aurc	hexokinase-1	down
MSTRG.30665	Bv9u_231460_tkfz	MMS19 nucleotide excision repair protein homolog isoform X1	up
MSTRG.3096	Bv_28040_frcw	tetratricopeptide repeat protein 27 homolog	up
MSTRG.3129	Bv_28250_figr	G-type lectin S-receptor-like serine/threonine-protein kinase At1g11300	up
MSTRG.3136	Bv_28310_qmjz	flavonol synthase/flavanone 3-hydroxylase-like	down
MSTRG.3255	Bv_29410_dhrx	proline-rich protein 7 isoform X1	up
MSTRG.32579	Bv_82660_etwf	putative pentatricopeptide repeat-containing protein At1g12700, mitochondrial	up
MSTRG.32994	Bv_85040_pzut	photosystem I P700 apoprotein A2	up
MSTRG.33046	Bv_85300_zkxu	CST complex subunit CTC1 isoform X1	up
MSTRG.33133	Bv_85720_cdux	origin of replication complex subunit 3-like	up
MSTRG.3401	Bv_30710_hmgm	nuclear/nucleolar GTPase 2	up
MSTRG.3432	Bv_30950_guxr	ABC transporter D family member 2, chloroplastic	up
MSTRG.3436	Bv_30990_cjmz	zinc finger CCCH domain-containing protein 16	up
MSTRG.3449	Bv_31150_knjd	transcription factor bHLH18-like	up
MSTRG.3473	Bv_31430_xpij	endoplasmic reticulum oxidoreductin-1-like	up
MSTRG.350	Bv_03190_oszt	methyltransferase-like protein 25 isoform X1	up
MSTRG.3655	Bv_33020_odwx	protein BTR1 isoform X2	up
MSTRG.3677	Bv_33210_resx	U3 small nucleolar RNA-associated protein 25 isoform X1	up
MSTRG.3679	Bv_33240_ykiy	coenzyme Q-binding protein COQ10 homolog, mitochondrial	up
MSTRG.3692	Bv_33470_gcqz	ethylene-responsive transcription factor RAP2-3	up
MSTRG.3736	Bv_33920_ikyk	proline-rich protein 36 isoform X2	up
MSTRG.3826	Bv_34820_xmmg	F-box/FBD/LRR-repeat protein At1g13570	up
MSTRG.3841	Bv_34910_cshm	myosin-11-like isoform X1	up
MSTRG.3997	Bv_36370_ycxe	translation factor GUF1 homolog, mitochondrial	up
MSTRG.405	Bv_03720_mgia	rab3 GTPase-activating protein catalytic subunit	down
MSTRG.4069	Bv_36950_rfey	probable sodium/metabolite cotransporter BASS4, chloroplastic isoform X2	up
MSTRG.4119	Bv_37490_uwzj	transcription factor bHLH35 isoform X1	up
MSTRG.429	Bv_03940_dwhm	ATP-dependent RNA helicase DEAH13	up
MSTRG.4296	Bv_38950_sprc	probable linoleate 9S-lipoxygenase 5	down
MSTRG.4434	Bv_40450_ipcc	probable protein phosphatase 2C 35	up
MSTRG.4447	Bv_40560_oytt	E3 ubiquitin-protein ligase KEG	up
MSTRG.4626	Bv_42240_kdpp	U11/U12 small nuclear ribonucleoprotein 65 kDa protein	up
MSTRG.4829	Bv_44910_fipz	guanine nucleotide-binding protein subunit gamma 2 isoform X2	up
MSTRG.4883	Bv_45390_cgqx	pollen-specific leucine-rich repeat extensin-like protein 1	up
MSTRG.4968	Bv_46130_nwjh	mechanosensitive ion channel protein 6	up
MSTRG.4979	Bv_46200_kgau	crossover junction endonuclease MUS81 isoform X1	up
MSTRG.5024	Bv_46850_ncro	UPF0603 protein At1g54780, chloroplastic	up
MSTRG.5031	Bv_46930_rgoj	cytochrome P450 71A4-like	down
MSTRG.5034	Bv_46970_rwnz	cytochrome P450 71A4-like	up
MSTRG.5176	Bv_48640_sqjh	protein ALWAYS EARLY 3 isoform X1	up
MSTRG.5227	Bv_49350_dtdr	sporulation protein RMD1	up
MSTRG.5265	Bv_49610_qqae	peroxisome biogenesis protein 1	up
MSTRG.5400	Bv_50800_unoq	NAD-dependent protein deacetylase SRT1 isoform X1	up
MSTRG.544	Bv_04930_ffkq	nipped-B-like protein isoform X1	up
MSTRG.5595	Bv_52290_ycea	chaperone protein dnaJ 1, mitochondrial isoform X2	up
MSTRG.6255	Bv1_000680_phuh	cyclic nucleotide-gated ion channel 2	up
MSTRG.6258	Bv1_000700_ftcz	protein ROOT PRIMORDIUM DEFECTIVE 1	up
MSTRG.6324	Bv1_001290_xkhk	cytochrome P450 76AD1-like	down
MSTRG.6328	Bv1_001330_nkgu	ATP-dependent DNA helicase mph1 isoform X1	up
MSTRG.6369	Bv1_001810_morm	DNA mismatch repair protein MLH1 isoform X1	up
MSTRG.6409	Bv1_002230_gtmz	serine/arginine-rich splicing factor SR34A	up
MSTRG.6458	Bv1_003420_jfmn	DEAD-box ATP-dependent RNA helicase 31	up
MSTRG.6546	Bv1_003160_ykhw	E3 ubiquitin-protein ligase SINAT5	up
MSTRG.6549	Bv1_003190_ejss	phosphatidylinositol 4-kinase gamma 4	up
MSTRG.6594	Bv1_004110_zfhn	probable WRKY transcription factor 71	up
MSTRG.6764	Bv1_005750_ufji	protein CLT2, chloroplastic	up
MSTRG.6767	Bv1_005780_gweg	protein SABRE	up
MSTRG.6803	Bv1_006160_ipmu	K(+) efflux antiporter 2, chloroplastic	up
MSTRG.6832	Bv1_006520_tmni	DNA-binding protein HEXBP	up
MSTRG.6840	Bv1_006630_mwaa	coatomer subunit alpha-2-like	up
MSTRG.6855	Bv1_006750_wnxf	WD repeat-containing protein 76	up
MSTRG.6921	Bv1_007420_dupw	bifunctional nuclease 1	down
MSTRG.6927	Bv1_007470_zaxs	inositol-pentakisphosphate 2-kinase	up
MSTRG.6998	Bv1_008090_jyqa	MADS-box protein JOINTLESS	down
MSTRG.7077	Bv1_008670_xjsc	protein DETOXIFICATION 27	up
MSTRG.7097	Bv1_008930_wfuk	isoamylase 3, chloroplastic isoform X1	up
MSTRG.7279	Bv1_010440_qksw	glycerophosphodiester phosphodiesterase GDPD4 isoform X1	up
MSTRG.7344	Bv1_010910_cmpi	protein translocase subunit SECA2, chloroplastic isoform X1	up
MSTRG.7356	Bv1_011050_afsd	histone-lysine N-methyltransferase ASHH2	up
MSTRG.7372	Bv1_011270_qtgu	PHD finger protein EHD3	up
MSTRG.7450	Bv1_011920_qitj	serine carboxypeptidase-like 42	up
MSTRG.7658	Bv1_013600_zmku	5'-3' exoribonuclease 3 isoform X1	up
MSTRG.7669	Bv1_013710_wkrw	peroxidase 12	up
MSTRG.778	Bv_07160_acyp	multiple RNA-binding domain-containing protein 1	up
MSTRG.7835	Bv1_015180_jxeu	protein DETOXIFICATION 33	up
MSTRG.7852	Bv1_015360_gkri	CST complex subunit CTC1 isoform X1	up
MSTRG.7877	Bv1_015620_wrjg	DNA mismatch repair protein PMS1	up
MSTRG.7947	Bv1_016190_xudh	AT-hook motif nuclear-localized protein 10 isoform X1	up
MSTRG.808	Bv_07430_jkji	sodium/hydrogen exchanger 1-like	down
MSTRG.8124	Bv1_017800_wpio	F-box-like/WD repeat-containing protein TBL1Y isoform X3	up
MSTRG.8141	Bv1_017990_kxyq	nuclear cap-binding protein subunit 2	up
MSTRG.8175	Bv1_018330_oeuc	probable E3 ubiquitin-protein ligase RHG1A	up
MSTRG.8257	Bv1u_019100_cupi	thaumatin-like protein 1b	up
MSTRG.8267	Bv1u_019270_mfjd	signal peptidase complex catalytic subunit SEC11C isoform X3	down
MSTRG.8279	Bv1u_019350_gxao	synaptotagmin-2	down
MSTRG.8359	Bv1u_020120_ouzs	metacaspase-1	down
MSTRG.8372	Bv1u_020250_rzoc	cyclin-U4-1	up
MSTRG.8426	Bv1u_020630_fdgx	protein ARABIDILLO 1	up
MSTRG.8480	Bv1u_021210_cjga	F-box protein At5g51380 isoform X1	up
MSTRG.8488	Bv1u_021170_wxrj	CCR4-NOT transcription complex subunit 1 isoform X3	up
MSTRG.8517	Bv1u_021650_jytm	pentatricopeptide repeat-containing protein At5g12100, mitochondrial isoform X1	up
MSTRG.8522	Bv1u_021680_cgej	tubulin-folding cofactor D	up
MSTRG.8540	Bv1u_021880_rims	LRR receptor-like serine/threonine-protein kinase GSO1	up
MSTRG.8543	Bv1u_021920_zzxq	50S ribosomal protein L19, chloroplastic	up
MSTRG.8553	Bv1u_022030_hamc	abscisic acid receptor PYL8 isoform X1	down
MSTRG.8565	Bv1u_022110_txcr	ATP-dependent DNA helicase 2 subunit KU80	up
MSTRG.8597	Bv1u_022500_wgyn	cytochrome P450 704C1-like	down
MSTRG.8609	Bv1u_022620_zryo	peptidyl-prolyl cis-trans isomerase CYP18-1	up
MSTRG.8616	Bv1u_022730_ryse	subtilisin-like protease SBT4.14	down
MSTRG.8665	Bv1u_023120_ouxx	protein ECERIFERUM 1	down
MSTRG.8683	Bv1u_023290_noer	sister chromatid cohesion protein PDS5 homolog A isoform X2	up
MSTRG.8744	Bv1u_023830_fasd	GDSL esterase/lipase EXL3	down
MSTRG.8774	Bv2_024130_ooek	anaphase-promoting complex subunit 1	up
MSTRG.8792	Bv2_024280_qswd	NF-X1-type zinc finger protein NFXL2	up
MSTRG.8806	Bv2_024440_wppw	multiple organellar RNA editing factor 3, mitochondrial	up
MSTRG.8819	Bv2_024510_jwgd	cell wall protein RBR3	up
MSTRG.8970	Bv2_025760_jiaj	pumilio homolog 1	up
MSTRG.8996	Bv2_026020_pxuu	vacuolar protein sorting-associated protein 62 isoform X2	up
MSTRG.9019	Bv2_026290_exow	DEAD-box ATP-dependent RNA helicase 18	up
MSTRG.9046	Bv2_026910_dxnt	protein CROWDED NUCLEI 1 isoform X2	up
MSTRG.9080	Bv2_026710_ywts	CWF19-like protein 2	up
MSTRG.910	Bv_08660_drmd	pre-mRNA-processing protein 40A isoform X2	up
MSTRG.9104	Bv2_027180_yxek	cell number regulator 10	down
MSTRG.911	Bv_08430_dzdt	serine carboxypeptidase-like 7 isoform X7	up
MSTRG.9163	Bv2_027710_oozk	LEAF RUST 10 DISEASE-RESISTANCE LOCUS RECEPTOR-LIKE PROTEIN KINASE-like 2.4	down
MSTRG.9207	Bv2_028190_uyzx	heavy metal-associated isoprenylated plant protein 34	up
MSTRG.9208	Bv2_028170_tsdo	regulator of nonsense transcripts UPF2	up
MSTRG.9214	Bv2_028260_ihfg	transcription repressor MYB6-like isoform X2	up
MSTRG.9272	Bv2_028840_okmj	transcription factor BIM2 isoform X2	up
MSTRG.9291	Bv2_029030_cswo	DNA-directed RNA polymerase 2, chloroplastic/mitochondrial	up
MSTRG.9359	Bv2_029760_masy	putative disease resistance protein RGA3	up
MSTRG.9433	Bv2_030510_ytgo	peroxidase P7	down
MSTRG.9451	Bv2_030640_mzjw	LOB domain-containing protein 15	up
MSTRG.9535	Bv2_031580_qcxu	acidic leucine-rich nuclear phosphoprotein 32-related protein isoform X1	up
MSTRG.9584	Bv2_031470_fxox	bifunctional purple acid phosphatase 26	up
MSTRG.9642	Bv2_032200_ngng	formin-like protein 3	up
MSTRG.9653	Bv2_032430_xmek	helicase and polymerase-containing protein TEBICHI	up
MSTRG.9671	Bv2_032410_opnf	putative disease resistance protein RGA3	up
MSTRG.9672	Bv2_032540_mpzw	indole-3-pyruvate monooxygenase YUCCA6	down
MSTRG.9676	Bv2_032600_mita	GTP-binding protein At2g22870	up
MSTRG.9684	Bv2_032680_uizj	rhomboid-like protein 11, chloroplastic	up
MSTRG.971	Bv_08990_ypps	SWI/SNF-related matrix-associated actin-dependent regulator of chromatin subfamily A-like protein 1 isoform X1	up
MSTRG.9741	Bv2_033100_kztk	VAN3-binding protein isoform X1	up
MSTRG.9891	Bv2_034430_nrat	ferrochelatase-1, chloroplastic-like	up
MSTRG.9938	Bv2_034940_rmiz	probable 28S rRNA (cytosine-C(5))-methyltransferase	up
MSTRG.9944	Bv2_034990_smsw	protein PLASTID MOVEMENT IMPAIRED 1-RELATED 1-like	down
