# Supplementary material for: Identification of the Genes Encoding B3 Domain-Containing Proteins Related to Vernalization of Beta vulgaris
Source: Genes (Basel). 2022 Nov 25;13(12):2217. doi: 10.3390/genes13122217 (PMC9778101; doi:10.3390/genes13122217)
Supplement: Supplementary file 1 [file genes-13-02217-s001.zip › Table S5_GO_enrichment_Gene.xlsx]

## Sheet: Sheet1
Table S5. GO enrichment for mRNAs
GO_ID	GO_Term	GO_function	GO_class	Genes	S gene number	TS gene number	B gene number	TB gene number	pvalue
GO:0003676	nucleic acid binding	molecular_function	5	MSTRG.13104;MSTRG.7658;MSTRG.2752;MSTRG.17434;MSTRG.2267;MSTRG.18463;MSTRG.6458;MSTRG.23523;MSTRG.25026;MSTRG.17607;MSTRG.971;MSTRG.22585;MSTRG.12415;MSTRG.25491;MSTRG.21509;Bv2_027920_gixg;MSTRG.28695;MSTRG.429;MSTRG.13385;MSTRG.11466;MSTRG.14377;MSTRG.8974;MSTRG.3436;MSTRG.19062;MSTRG.11937;MSTRG.26741;MSTRG.6832;MSTRG.778;MSTRG.13761;MSTRG.12985;MSTRG.12122;MSTRG.25824;MSTRG.17338;MSTRG.25803;…	59	563	587	10741	8.62409e-07
GO:0004386	helicase activity	molecular_function	9	MSTRG.29561;MSTRG.11262;MSTRG.17192;MSTRG.21010;MSTRG.23523;MSTRG.14377;MSTRG.12985;MSTRG.25868;MSTRG.9653;MSTRG.971;MSTRG.13614;MSTRG.9019;MSTRG.6328;MSTRG.21509;MSTRG.429;MSTRG.26741;MSTRG.13332;MSTRG.25824;MSTRG.6458	19	563	108	10741	2.87255e-06
GO:0005634	nucleus	cellular_component	6	MSTRG.24979;MSTRG.27917;MSTRG.25146;MSTRG.7658;MSTRG.13134;MSTRG.20210;MSTRG.6546;MSTRG.14937;MSTRG.18859;MSTRG.16547;MSTRG.10188;MSTRG.22585;MSTRG.25048;Bv3_063580_yyyz;MSTRG.10901;MSTRG.21986;MSTRG.11152;MSTRG.30156;MSTRG.9272;MSTRG.18108;MSTRG.14099;MSTRG.8565;MSTRG.7356;MSTRG.19918;MSTRG.29455;MSTRG.12411;MSTRG.6998;MSTRG.13541;MSTRG.11541;MSTRG.22815;MSTRG.30298;MSTRG.29838;MSTRG.20340;MSTRG…	83	563	1035	10741	4.59057e-05
GO:0005515	protein binding	molecular_function	4	MSTRG.27944;MSTRG.27767;MSTRG.3841;MSTRG.27652;MSTRG.19602;MSTRG.20538;MSTRG.13850;MSTRG.22196;MSTRG.27913;MSTRG.25146;MSTRG.6855;MSTRG.8124;MSTRG.16181;MSTRG.30147;MSTRG.25868;MSTRG.3104;MSTRG.13385;MSTRG.14443;MSTRG.25576;MSTRG.30419;MSTRG.8565;MSTRG.11346;MSTRG.10901;MSTRG.8774;MSTRG.17192;MSTRG.28352;MSTRG.11124;MSTRG.30051;MSTRG.5176;MSTRG.18803;MSTRG.12006;MSTRG.25048;MSTRG.16925;MSTRG.1670…	155	563	2244	10741	6.89003e-05
GO:0009910	negative regulation of flower development	biological_process	9	MSTRG.11064;MSTRG.14937;MSTRG.14099;MSTRG.1072;MSTRG.13332;MSTRG.7356	6	563	16	10741	0.000102934
GO:0005488	binding	molecular_function	3	MSTRG.30665;MSTRG.14666;MSTRG.8683;MSTRG.8522;MSTRG.8565;MSTRG.16565;MSTRG.2130;MSTRG.26752;MSTRG.24195;MSTRG.18857;MSTRG.26792;MSTRG.7803;MSTRG.26596;MSTRG.1193;MSTRG.25794;MSTRG.8970;MSTRG.15744;MSTRG.9208;MSTRG.3096;MSTRG.12698;MSTRG.28391;MSTRG.18699;MSTRG.20717;MSTRG.22266;MSTRG.16500;Bv5_117170_rarm;MSTRG.18287;MSTRG.8426;MSTRG.29422;MSTRG.13228;MSTRG.8517;MSTRG.14727;MSTRG.1072;MSTRG.14937…	58	563	686	10741	0.000181618
GO:0006310	DNA recombination	biological_process	8	MSTRG.3031;MSTRG.16547;MSTRG.7877;MSTRG.26603;MSTRG.9653;MSTRG.17192;MSTRG.8565	7	563	25	10741	0.000219963
GO:0009908	flower development	biological_process	6	MSTRG.10901;MSTRG.11152;MSTRG.12415;MSTRG.24454;MSTRG.11346;MSTRG.148;MSTRG.12662;MSTRG.22815	8	563	33	10741	0.000234576
GO:0006260	DNA replication	biological_process	8	MSTRG.13104;MSTRG.9653;MSTRG.13541;MSTRG.25561;MSTRG.18660;MSTRG.29576;MSTRG.26603;MSTRG.20705;MSTRG.25023;MSTRG.33133;MSTRG.17192	11	563	61	10741	0.000284393
GO:0006397	mRNA processing	biological_process	10	MSTRG.26880;MSTRG.29455;MSTRG.19268;MSTRG.25803;MSTRG.7658;MSTRG.22266;MSTRG.19918;MSTRG.10901	8	563	36	10741	0.000444924
GO:0005834	heterotrimeric G-protein complex	cellular_component	5	MSTRG.11348;MSTRG.4829;MSTRG.10138	3	563	4	10741	0.000550715
GO:0003677	DNA binding	molecular_function	6	MSTRG.9272;MSTRG.7852;MSTRG.19650;MSTRG.9653;MSTRG.20210;MSTRG.18938;MSTRG.18803;MSTRG.14551;MSTRG.16705;MSTRG.8565;MSTRG.13104;MSTRG.29576;MSTRG.14117;MSTRG.10956;MSTRG.3692;MSTRG.14443;MSTRG.3255;MSTRG.971;Bv2_027920_gixg;MSTRG.25868;MSTRG.12985;MSTRG.11782;MSTRG.14786;MSTRG.14377;MSTRG.22196;MSTRG.1298;MSTRG.13332;MSTRG.5176;MSTRG.17192;Bv3_063580_yyyz;MSTRG.23523;MSTRG.25736;MSTRG.7947;MSTRG.…	59	563	747	10741	0.000918282
GO:0008026	ATP-dependent helicase activity	molecular_function	10	MSTRG.17192;MSTRG.6458;MSTRG.26741;MSTRG.6328;MSTRG.21509;MSTRG.429;MSTRG.3031;MSTRG.23523;MSTRG.13614;MSTRG.21010;MSTRG.9019;MSTRG.9653	12	563	81	10741	0.000982507
GO:0030154	cell differentiation	biological_process	5	MSTRG.30324;MSTRG.23956;MSTRG.11152;MSTRG.22815;MSTRG.10901;MSTRG.12415	6	563	24	10741	0.00120802
GO:0005635	nuclear envelope	cellular_component	6	MSTRG.26942;MSTRG.3436;MSTRG.26787;MSTRG.27243	4	563	11	10741	0.00183375
GO:0005694	chromosome	cellular_component	6	Bv3_063580_yyyz;MSTRG.29422;MSTRG.24031;MSTRG.24640;MSTRG.15640;MSTRG.22113	6	563	27	10741	0.00232377
GO:0042800	histone methyltransferase activity (H3-K4 specific)	molecular_function	10	MSTRG.7356;MSTRG.28601	2	563	2	10741	0.00274281
GO:0010244	response to low fluence blue light stimulus by blue low-fluence system	biological_process	8	MSTRG.11348;MSTRG.11346	2	563	2	10741	0.00274281
GO:0048645	animal organ formation	biological_process	5	MSTRG.20403;MSTRG.23956	2	563	2	10741	0.00274281
GO:0010452	histone H3-K36 methylation	biological_process	13	MSTRG.7356;MSTRG.11064	2	563	2	10741	0.00274281
GO:0051026	chiasma assembly	biological_process	6	Bv6_150140_irkf;Bv3_063580_yyyz;MSTRG.15640	3	563	7	10741	0.00427792
GO:0016811	hydrolase activity, acting on carbon-nitrogen (but not peptide) bonds, in linear amides	molecular_function	6	MSTRG.12930;MSTRG.5400;MSTRG.15677	3	563	7	10741	0.00427792
GO:0006281	DNA repair	biological_process	8	MSTRG.19650;MSTRG.12985;MSTRG.22585;MSTRG.18660;MSTRG.25561;MSTRG.29422;MSTRG.30144;MSTRG.26603;MSTRG.24979;MSTRG.17192;MSTRG.21509	11	563	86	10741	0.00510838
GO:0010228	vegetative to reproductive phase transition of meristem	biological_process	5	MSTRG.18476;MSTRG.18660;MSTRG.19000;MSTRG.12415;MSTRG.28601	5	563	23	10741	0.00595218
GO:0010014	meristem initiation	biological_process	4	MSTRG.24454;MSTRG.30324	2	563	3	10741	0.00794186
GO:0006476	protein deacetylation	biological_process	10	MSTRG.5400;MSTRG.15677	2	563	3	10741	0.00794186
GO:0070403	NAD+ binding	molecular_function	6	MSTRG.15677;MSTRG.5400	2	563	3	10741	0.00794186
GO:0032784	regulation of DNA-templated transcription, elongation	biological_process	9	MSTRG.27917;MSTRG.13201	2	563	3	10741	0.00794186
GO:0042138	meiotic DNA double-strand break formation	biological_process	7	Bv3_063580_yyyz;MSTRG.15640	2	563	3	10741	0.00794186
GO:0009688	abscisic acid biosynthetic process	biological_process	11	Bv9_207820_sxfy;MSTRG.30039	2	563	3	10741	0.00794186
GO:0004407	histone deacetylase activity	molecular_function	7	MSTRG.18476;MSTRG.11303	2	563	3	10741	0.00794186
GO:0006571	tyrosine biosynthetic process	biological_process	11	MSTRG.11348;MSTRG.11346	2	563	3	10741	0.00794186
GO:0006406	mRNA export from nucleus	biological_process	11	MSTRG.11707;MSTRG.2573	2	563	3	10741	0.00794186
GO:0003723	RNA binding	molecular_function	6	MSTRG.12415;MSTRG.3023;MSTRG.23234;MSTRG.25803;MSTRG.20536;MSTRG.33371;MSTRG.11758;MSTRG.14988;MSTRG.13793;MSTRG.22318;MSTRG.21010;MSTRG.19918;MSTRG.18381;MSTRG.28695;MSTRG.8970;MSTRG.3655;MSTRG.13614;MSTRG.29455;MSTRG.22323;MSTRG.13201;MSTRG.26741;MSTRG.13919;MSTRG.2863;MSTRG.26880	24	563	272	10741	0.00863085
GO:0080008	Cul4-RING E3 ubiquitin ligase complex	cellular_component	7	MSTRG.10901;MSTRG.11064;MSTRG.26787	3	563	9	10741	0.00948889
GO:0007033	vacuole organization	biological_process	6	MSTRG.11401;MSTRG.24334;MSTRG.15928	3	563	9	10741	0.00948889
GO:0008270	zinc ion binding	molecular_function	8	MSTRG.29084;MSTRG.25026;MSTRG.12122;MSTRG.10446;MSTRG.6407;MSTRG.25736;MSTRG.6832;Bv2_027920_gixg;MSTRG.15234;MSTRG.27964;MSTRG.3436;MSTRG.27944;MSTRG.22585;MSTRG.15928;MSTRG.15677;MSTRG.25868;MSTRG.16705;MSTRG.5400;MSTRG.25576;MSTRG.25491;MSTRG.7356;MSTRG.8517;MSTRG.8792;Bv9u_231320_fwpg;MSTRG.148;MSTRG.8175;MSTRG.15204;MSTRG.5595;MSTRG.21878;MSTRG.19650;MSTRG.24031;MSTRG.3250;MSTRG.6546;MSTRG.2…	56	563	794	10741	0.0132313
GO:0040029	regulation of gene expression, epigenetic	biological_process	8	MSTRG.7356;MSTRG.18507	2	563	4	10741	0.015333
GO:0016575	histone deacetylation	biological_process	11	MSTRG.18476;MSTRG.11303	2	563	4	10741	0.015333
GO:0048440	carpel development	biological_process	6	MSTRG.28601;MSTRG.25146	2	563	4	10741	0.015333
GO:0016444	somatic cell DNA recombination	biological_process	9	MSTRG.12985;MSTRG.24979	2	563	4	10741	0.015333
GO:0051205	protein insertion into membrane	biological_process	8	MSTRG.21609;MSTRG.14727	2	563	4	10741	0.015333
GO:0000723	telomere maintenance	biological_process	8	MSTRG.8565;MSTRG.7852	2	563	4	10741	0.015333
GO:0030983	mismatched DNA binding	molecular_function	8	MSTRG.13529;MSTRG.6369;MSTRG.7877	3	563	11	10741	0.017234
GO:0009845	seed germination	biological_process	4	MSTRG.11348;MSTRG.6369;MSTRG.4829	3	563	11	10741	0.017234
GO:0006298	mismatch repair	biological_process	9	MSTRG.6369;MSTRG.13529;MSTRG.7877	3	563	11	10741	0.017234
GO:0009733	response to auxin	biological_process	6	MSTRG.18803;MSTRG.2573;MSTRG.19044;MSTRG.21878;MSTRG.11707	5	563	31	10741	0.0213126
GO:0003887	DNA-directed DNA polymerase activity	molecular_function	8	MSTRG.13104;MSTRG.9653;MSTRG.29576;MSTRG.25561	4	563	21	10741	0.0219334
GO:0007186	G protein-coupled receptor signaling pathway	biological_process	5	MSTRG.10138;MSTRG.4829;MSTRG.11348	3	563	12	10741	0.0220995
GO:0048316	seed development	biological_process	5	MSTRG.7877;MSTRG.6369;Bv3_063580_yyyz	3	563	12	10741	0.0220995
GO:0016070	RNA metabolic process	biological_process	8	MSTRG.9208;MSTRG.25048;MSTRG.13614	3	563	12	10741	0.0220995
GO:0046872	metal ion binding	molecular_function	6	MSTRG.22355;MSTRG.11586;MSTRG.24983;MSTRG.11143;MSTRG.21794;MSTRG.4434;MSTRG.29473;MSTRG.27053;MSTRG.24763;MSTRG.11401;MSTRG.17192;MSTRG.5595;MSTRG.22196;MSTRG.25320;MSTRG.24985;MSTRG.22610;MSTRG.4296;MSTRG.9207;MSTRG.1888;MSTRG.17607;MSTRG.9584;Bv9_207820_sxfy;MSTRG.12662;MSTRG.24334;MSTRG.24991;MSTRG.26963;MSTRG.7511;MSTRG.16709	28	563	360	10741	0.0235524
GO:0030422	production of siRNA involved in RNA interference	biological_process	12	MSTRG.25491;MSTRG.18381	2	563	5	10741	0.024673
GO:0010082	regulation of root meristem growth	biological_process	8	MSTRG.25146;MSTRG.12662	2	563	5	10741	0.024673
GO:0034968	histone lysine methylation	biological_process	12	MSTRG.22113;MSTRG.24031	2	563	5	10741	0.024673
GO:0006744	ubiquinone biosynthetic process	biological_process	9	MSTRG.29043;MSTRG.21264	2	563	5	10741	0.024673
GO:0009556	microsporogenesis	biological_process	7	MSTRG.27473;MSTRG.19831	2	563	5	10741	0.024673
GO:0010252	auxin homeostasis	biological_process	7	MSTRG.20403;MSTRG.15545	2	563	5	10741	0.024673
GO:0015299	solute:proton antiporter activity	molecular_function	10	MSTRG.19848;MSTRG.19759;MSTRG.6803;MSTRG.808	4	563	22	10741	0.0257266
GO:0000166	nucleotide binding	molecular_function	5	MSTRG.5265;MSTRG.2752;MSTRG.11466;MSTRG.16147;MSTRG.27247;MSTRG.30144;MSTRG.13385;MSTRG.6409;MSTRG.2267;MSTRG.12980;MSTRG.19062;MSTRG.17434;MSTRG.24334;MSTRG.22921;MSTRG.20705;MSTRG.24985;MSTRG.29455;MSTRG.26985;MSTRG.14570;MSTRG.3432;MSTRG.18251;MSTRG.19918;MSTRG.26792;MSTRG.6803;MSTRG.6354;MSTRG.18381;MSTRG.12415;MSTRG.16925;MSTRG.4626;MSTRG.15234;MSTRG.11144;MSTRG.2130;MSTRG.18672;MSTRG.15269;…	48	563	691	10741	0.0266909
GO:0006351	transcription, DNA-templated	biological_process	8	MSTRG.3255;MSTRG.30298;MSTRG.11152;MSTRG.12985;MSTRG.18476;MSTRG.1298;MSTRG.27917;MSTRG.9272;MSTRG.23965;MSTRG.9291;MSTRG.15815;MSTRG.18108;MSTRG.10956;MSTRG.18660;MSTRG.12182;MSTRG.22196;MSTRG.12415	17	563	198	10741	0.0309331
GO:0006812	cation transport	biological_process	7	MSTRG.19848;MSTRG.808;MSTRG.19759;MSTRG.25320;MSTRG.24985;MSTRG.6803;MSTRG.24714;MSTRG.24334	8	563	71	10741	0.031653
GO:0009408	response to heat	biological_process	5	MSTRG.5595;MSTRG.30039;MSTRG.18932;MSTRG.8565;MSTRG.17607;MSTRG.11586	6	563	47	10741	0.0349441
GO:0009793	embryo development ending in seed dormancy	biological_process	5	MSTRG.27701;MSTRG.13743;MSTRG.18476;MSTRG.544;MSTRG.10901;MSTRG.8522	6	563	47	10741	0.0349441
GO:0009094	L-phenylalanine biosynthetic process	biological_process	11	MSTRG.11346;MSTRG.11348	2	563	6	10741	0.0357378
GO:0048443	stamen development	biological_process	6	MSTRG.25146;MSTRG.28601	2	563	6	10741	0.0357378
GO:0000148	1,3-beta-D-glucan synthase complex	cellular_component	6	MSTRG.28079;MSTRG.19831	2	563	6	10741	0.0357378
GO:0010025	wax biosynthetic process	biological_process	7	MSTRG.8665;MSTRG.26985	2	563	6	10741	0.0357378
GO:0006075	(1->3)-beta-D-glucan biosynthetic process	biological_process	11	MSTRG.28079;MSTRG.19831	2	563	6	10741	0.0357378
GO:0003843	1,3-beta-D-glucan synthase activity	molecular_function	8	MSTRG.19831;MSTRG.28079	2	563	6	10741	0.0357378
GO:0005524	ATP binding	molecular_function	5	MSTRG.12539;MSTRG.22191;MSTRG.3250;MSTRG.21010;MSTRG.18251;MSTRG.14377;MSTRG.9019;MSTRG.26250;MSTRG.26247;MSTRG.29016;MSTRG.27652;MSTRG.26955;MSTRG.30526;MSTRG.14110;MSTRG.23523;MSTRG.15347;MSTRG.19273;MSTRG.24452;MSTRG.24638;MSTRG.5595;MSTRG.15640;MSTRG.6458;MSTRG.26174;MSTRG.11541;MSTRG.16925;MSTRG.24985;MSTRG.6927;MSTRG.9163;MSTRG.429;MSTRG.3432;MSTRG.11586;MSTRG.9359;MSTRG.26603;MSTRG.8540;MS…	96	563	1541	10741	0.0366269
GO:0009553	embryo sac development	biological_process	6	MSTRG.12415;Bv3_063580_yyyz;MSTRG.7356	3	563	15	10741	0.0406863
GO:0009790	embryo development	biological_process	5	MSTRG.12662;MSTRG.7344;MSTRG.22190;MSTRG.12415	4	563	26	10741	0.0446374
GO:0045892	negative regulation of transcription, DNA-templated	biological_process	9	MSTRG.16709;MSTRG.18938;MSTRG.11152	3	563	16	10741	0.0481821
GO:0008324	cation transmembrane transporter activity	molecular_function	6	MSTRG.25320;MSTRG.24714;MSTRG.6803	3	563	16	10741	0.0481821
GO:0006259	DNA metabolic process	biological_process	7	MSTRG.24979;Bv3_063580_yyyz;MSTRG.15640	3	563	16	10741	0.0481821
GO:0018024	histone-lysine N-methyltransferase activity	molecular_function	9	MSTRG.22113;MSTRG.7356;MSTRG.24031	3	563	16	10741	0.0481821
GO:0007623	circadian rhythm	biological_process	4	MSTRG.13850;MSTRG.3255;MSTRG.18108	3	563	16	10741	0.0481821
GO:0006342	chromatin silencing	biological_process	5	MSTRG.15677;MSTRG.5400	2	563	7	10741	0.0483218
GO:0033897	ribonuclease T2 activity	molecular_function	10	MSTRG.22323;MSTRG.22318	2	563	7	10741	0.0483218
GO:0009944	polarity specification of adaxial/abaxial axis	biological_process	6	MSTRG.15545;MSTRG.14937	2	563	7	10741	0.0483218
GO:0031965	nuclear membrane	cellular_component	5	MSTRG.11707;MSTRG.2573	2	563	7	10741	0.0483218
GO:0048263	determination of dorsal identity	biological_process	7	MSTRG.30324	1	563	1	10741	0.052416
GO:0015932	nucleobase-containing compound transmembrane transporter activity	molecular_function	5	MSTRG.24454	1	563	1	10741	0.052416
GO:0009938	negative regulation of gibberellic acid mediated signaling pathway	biological_process	9	MSTRG.22815	1	563	1	10741	0.052416
GO:0051457	maintenance of protein location in nucleus	biological_process	8	MSTRG.30298	1	563	1	10741	0.052416
GO:0008915	lipid-A-disaccharide synthase activity	molecular_function	7	MSTRG.28121	1	563	1	10741	0.052416
GO:0034635	glutathione transport	biological_process	9	MSTRG.6764	1	563	1	10741	0.052416
GO:0080029	cellular response to boron-containing substance levels	biological_process	6	MSTRG.30456	1	563	1	10741	0.052416
GO:0090316	positive regulation of intracellular protein transport	biological_process	9	MSTRG.11401	1	563	1	10741	0.052416
GO:0000154	rRNA modification	biological_process	12	MSTRG.18859	1	563	1	10741	0.052416
GO:0008265	Mo-molybdopterin cofactor sulfurase activity	molecular_function	7	MSTRG.30039	1	563	1	10741	0.052416
GO:0055122	response to very low light intensity stimulus	biological_process	8	MSTRG.19000	1	563	1	10741	0.052416
GO:0000740	nuclear membrane fusion	biological_process	8	MSTRG.11586	1	563	1	10741	0.052416
GO:0034090	maintenance of meiotic sister chromatid cohesion	biological_process	6	MSTRG.15640	1	563	1	10741	0.052416
GO:0046715	active borate transmembrane transporter activity	molecular_function	8	MSTRG.30456	1	563	1	10741	0.052416
GO:0007166	cell surface receptor signaling pathway	biological_process	5	MSTRG.11346	1	563	1	10741	0.052416
GO:0051749	indole acetic acid carboxyl methyltransferase activity	molecular_function	7	MSTRG.15545	1	563	1	10741	0.052416
GO:0045739	positive regulation of DNA repair	biological_process	10	MSTRG.12985	1	563	1	10741	0.052416
GO:0010080	regulation of floral meristem growth	biological_process	9	MSTRG.12662	1	563	1	10741	0.052416
GO:0048451	petal formation	biological_process	6	MSTRG.13332	1	563	1	10741	0.052416
GO:0034508	centromere complex assembly	biological_process	7	MSTRG.544	1	563	1	10741	0.052416
GO:0010081	regulation of inflorescence meristem growth	biological_process	8	MSTRG.12662	1	563	1	10741	0.052416
GO:0009000	selenocysteine lyase activity	molecular_function	6	MSTRG.30039	1	563	1	10741	0.052416
GO:0016415	octanoyltransferase activity	molecular_function	7	MSTRG.19060	1	563	1	10741	0.052416
GO:0016247	channel regulator activity	molecular_function	4	MSTRG.11348	1	563	1	10741	0.052416
GO:0016711	flavonoid 3'-monooxygenase activity	molecular_function	7	MSTRG.19044	1	563	1	10741	0.052416
GO:0009851	auxin biosynthetic process	biological_process	6	MSTRG.9672	1	563	1	10741	0.052416
GO:0012510	trans-Golgi network transport vesicle membrane	cellular_component	8	MSTRG.30467	1	563	1	10741	0.052416
GO:0006997	nucleus organization	biological_process	6	MSTRG.9046	1	563	1	10741	0.052416
GO:0000790	nuclear chromatin	cellular_component	7	MSTRG.6369	1	563	1	10741	0.052416
GO:0035299	inositol pentakisphosphate 2-kinase activity	molecular_function	7	MSTRG.6927	1	563	1	10741	0.052416
GO:0051570	regulation of histone H3-K9 methylation	biological_process	11	MSTRG.20705	1	563	1	10741	0.052416
GO:0050126	N-carbamoylputrescine amidase activity	molecular_function	7	MSTRG.25106	1	563	1	10741	0.052416
GO:0051085	chaperone cofactor-dependent protein refolding	biological_process	7	MSTRG.11586	1	563	1	10741	0.052416
GO:0004198	calcium-dependent cysteine-type endopeptidase activity	molecular_function	9	MSTRG.13743	1	563	1	10741	0.052416
GO:0032204	regulation of telomere maintenance	biological_process	9	MSTRG.29422	1	563	1	10741	0.052416
GO:0033925	mannosyl-glycoprotein endo-beta-N-acetylglucosaminidase activity	molecular_function	7	MSTRG.11273	1	563	1	10741	0.052416
GO:0018315	molybdenum incorporation into molybdenum-molybdopterin complex	biological_process	10	MSTRG.30039	1	563	1	10741	0.052416
GO:0005222	intracellular cAMP-activated cation channel activity	molecular_function	10	MSTRG.6255	1	563	1	10741	0.052416
GO:0035281	pre-miRNA export from nucleus	biological_process	11	MSTRG.14937	1	563	1	10741	0.052416
GO:0006409	tRNA export from nucleus	biological_process	11	MSTRG.24454	1	563	1	10741	0.052416
GO:0017176	phosphatidylinositol N-acetylglucosaminyltransferase activity	molecular_function	8	MSTRG.13032	1	563	1	10741	0.052416
GO:0016116	carotenoid metabolic process	biological_process	10	MSTRG.7356	1	563	1	10741	0.052416
GO:0042623	ATPase activity, coupled	molecular_function	10	MSTRG.5265	1	563	1	10741	0.052416
GO:0044090	positive regulation of vacuole organization	biological_process	9	MSTRG.11401	1	563	1	10741	0.052416
GO:0065002	intracellular protein transmembrane transport	biological_process	11	MSTRG.7344	1	563	1	10741	0.052416
GO:0048453	sepal formation	biological_process	6	MSTRG.25146	1	563	1	10741	0.052416
GO:0010198	synergid death	biological_process	5	MSTRG.11586	1	563	1	10741	0.052416
GO:0000706	meiotic DNA double-strand break processing	biological_process	9	MSTRG.15640	1	563	1	10741	0.052416
GO:0033962	cytoplasmic mRNA processing body assembly	biological_process	9	MSTRG.20816	1	563	1	10741	0.052416
GO:0006378	mRNA polyadenylation	biological_process	12	MSTRG.12415	1	563	1	10741	0.052416
GO:0009378	four-way junction helicase activity	molecular_function	11	MSTRG.17192	1	563	1	10741	0.052416
GO:0006312	mitotic recombination	biological_process	9	MSTRG.6369	1	563	1	10741	0.052416
GO:0048317	seed morphogenesis	biological_process	5	MSTRG.15765	1	563	1	10741	0.052416
GO:0004417	hydroxyethylthiazole kinase activity	molecular_function	7	MSTRG.1889	1	563	1	10741	0.052416
GO:2000072	regulation of defense response to fungus, incompatible interaction	biological_process	8	MSTRG.16925	1	563	1	10741	0.052416
GO:0010468	regulation of gene expression	biological_process	7	MSTRG.9653	1	563	1	10741	0.052416
GO:0051707	response to other organism	biological_process	6	MSTRG.3692	1	563	1	10741	0.052416
GO:0008425	2-polyprenyl-6-methoxy-1,4-benzoquinone methyltransferase activity	molecular_function	9	MSTRG.29043	1	563	1	10741	0.052416
GO:0043247	telomere maintenance in response to DNA damage	biological_process	9	MSTRG.29422	1	563	1	10741	0.052416
GO:0010385	double-stranded methylated DNA binding	molecular_function	8	MSTRG.22113	1	563	1	10741	0.052416
GO:0052636	arabinosyltransferase activity	molecular_function	7	MSTRG.16435	1	563	1	10741	0.052416
GO:0007263	nitric oxide mediated signal transduction	biological_process	7	MSTRG.6255	1	563	1	10741	0.052416
GO:0006880	intracellular sequestering of iron ion	biological_process	5	MSTRG.26033	1	563	1	10741	0.052416
GO:0010429	methyl-CpNpN binding	molecular_function	6	MSTRG.22113	1	563	1	10741	0.052416
GO:0031935	regulation of chromatin silencing	biological_process	9	MSTRG.20705	1	563	1	10741	0.052416
GO:0031060	regulation of histone methylation	biological_process	10	MSTRG.25146	1	563	1	10741	0.052416
GO:0047216	inositol 3-alpha-galactosyltransferase activity	molecular_function	8	MSTRG.18932	1	563	1	10741	0.052416
GO:0010068	protoderm histogenesis	biological_process	7	MSTRG.23956	1	563	1	10741	0.052416
GO:0017151	DEAD/H-box RNA helicase binding	molecular_function	6	MSTRG.26741	1	563	1	10741	0.052416
GO:0051177	meiotic sister chromatid cohesion	biological_process	6	MSTRG.544	1	563	1	10741	0.052416
GO:0035101	FACT complex	cellular_component	5	MSTRG.18660	1	563	1	10741	0.052416
GO:0045995	regulation of embryonic development	biological_process	7	MSTRG.27701	1	563	1	10741	0.052416
GO:0000179	rRNA (adenine-N6,N6-)-dimethyltransferase activity	molecular_function	8	MSTRG.18859	1	563	1	10741	0.052416
GO:0031062	positive regulation of histone methylation	biological_process	11	MSTRG.7356	1	563	1	10741	0.052416
GO:0006784	heme a biosynthetic process	biological_process	10	MSTRG.10970	1	563	1	10741	0.052416
GO:0016433	rRNA (adenine) methyltransferase activity	molecular_function	9	MSTRG.18859	1	563	1	10741	0.052416
GO:0046974	histone methyltransferase activity (H3-K9 specific)	molecular_function	10	MSTRG.22113	1	563	1	10741	0.052416
GO:0070063	RNA polymerase binding	molecular_function	6	MSTRG.910	1	563	1	10741	0.052416
GO:0016441	posttranscriptional gene silencing	biological_process	9	MSTRG.18476	1	563	1	10741	0.052416
GO:0000781	chromosome, telomeric region	cellular_component	7	MSTRG.7852	1	563	1	10741	0.052416
GO:0007035	vacuolar acidification	biological_process	13	MSTRG.24334	1	563	1	10741	0.052416
GO:0010428	methyl-CpNpG binding	molecular_function	6	MSTRG.22113	1	563	1	10741	0.052416
GO:0005095	GTPase inhibitor activity	molecular_function	6	MSTRG.11348	1	563	1	10741	0.052416
GO:0030041	actin filament polymerization	biological_process	8	MSTRG.15765	1	563	1	10741	0.052416
GO:0003914	DNA (6-4) photolyase activity	molecular_function	7	MSTRG.30144	1	563	1	10741	0.052416
GO:0002831	regulation of response to biotic stimulus	biological_process	6	MSTRG.24979	1	563	1	10741	0.052416
GO:0007004	telomere maintenance via telomerase	biological_process	10	MSTRG.29422	1	563	1	10741	0.052416
GO:0015693	magnesium ion transport	biological_process	10	MSTRG.23532	1	563	1	10741	0.052416
GO:0004780	sulfate adenylyltransferase (ADP) activity	molecular_function	9	MSTRG.19003	1	563	1	10741	0.052416
GO:0009569	chloroplast starch grain	cellular_component	8	MSTRG.7097	1	563	1	10741	0.052416
GO:0003905	alkylbase DNA N-glycosylase activity	molecular_function	8	MSTRG.12707	1	563	1	10741	0.052416
GO:0006886	intracellular protein transport	biological_process	10	MSTRG.18287;MSTRG.26558;MSTRG.7344;MSTRG.6840;MSTRG.16563;MSTRG.13228;MSTRG.15928;MSTRG.16500;MSTRG.6407;MSTRG.27310;MSTRG.20760;MSTRG.27627	12	563	136	10741	0.0532088
GO:0009753	response to jasmonic acid	biological_process	6	MSTRG.18803;MSTRG.3692;MSTRG.16705	3	563	17	10741	0.0563014
GO:0009965	leaf morphogenesis	biological_process	6	MSTRG.21878;MSTRG.14937;MSTRG.30324	3	563	17	10741	0.0563014
GO:0030036	actin cytoskeleton organization	biological_process	7	MSTRG.27561;MSTRG.15765;MSTRG.9642	3	563	17	10741	0.0563014
GO:0008287	protein serine/threonine phosphatase complex	cellular_component	4	MSTRG.24763;MSTRG.4434;MSTRG.27053;MSTRG.11143	4	563	28	10741	0.0563592
GO:0003899	DNA-directed 5'-3' RNA polymerase activity	molecular_function	9	MSTRG.9291;MSTRG.10956;MSTRG.12182;MSTRG.23965;MSTRG.22196	5	563	40	10741	0.0563667
GO:0015297	antiporter activity	molecular_function	7	MSTRG.11946;MSTRG.19730;MSTRG.20154;MSTRG.7077;MSTRG.7835	5	563	40	10741	0.0563667
GO:0006855	drug transmembrane transport	biological_process	7	MSTRG.7077;MSTRG.19730;MSTRG.7835;MSTRG.20154;MSTRG.11946	5	563	40	10741	0.0563667
GO:0016459	myosin complex	cellular_component	4	MSTRG.3841;MSTRG.20382	2	563	8	10741	0.0622358
GO:0010305	leaf vascular tissue pattern formation	biological_process	7	MSTRG.12662;MSTRG.25146	2	563	8	10741	0.0622358
GO:0009742	brassinosteroid mediated signaling pathway	biological_process	7	MSTRG.13025;MSTRG.27917	2	563	8	10741	0.0622358
GO:0006302	double-strand break repair	biological_process	9	MSTRG.25561;MSTRG.16547	2	563	8	10741	0.0622358
GO:0009555	pollen development	biological_process	6	MSTRG.6369;Bv3_063580_yyyz;MSTRG.7356;MSTRG.7877	4	563	29	10741	0.0627805
GO:0003774	motor activity	molecular_function	9	MSTRG.20382;MSTRG.3841	2	563	9	10741	0.0773064
GO:0016043	cellular component organization	biological_process	4	MSTRG.15765;MSTRG.9642	2	563	9	10741	0.0773064
GO:0009749	response to glucose	biological_process	9	MSTRG.11348;MSTRG.27701	2	563	9	10741	0.0773064
GO:0004722	protein serine/threonine phosphatase activity	molecular_function	9	MSTRG.27053;MSTRG.4434;MSTRG.11143;MSTRG.24763	4	563	32	10741	0.08422
GO:0006139	nucleobase-containing compound metabolic process	biological_process	6	MSTRG.12075;MSTRG.13104;MSTRG.7658;MSTRG.13201	4	563	32	10741	0.08422
GO:0042651	thylakoid membrane	cellular_component	5	MSTRG.30419;MSTRG.9291	2	563	10	10741	0.0933745
GO:0042393	histone binding	molecular_function	5	MSTRG.25146;MSTRG.22113	2	563	10	10741	0.0933745
GO:0009751	response to salicylic acid	biological_process	6	MSTRG.16705;MSTRG.18803	2	563	10	10741	0.0933745
GO:0006506	GPI anchor biosynthetic process	biological_process	10	MSTRG.22190;MSTRG.13032	2	563	10	10741	0.0933745
GO:0010087	phloem or xylem histogenesis	biological_process	6	MSTRG.21878;MSTRG.30324	2	563	10	10741	0.0933745
GO:0010431	seed maturation	biological_process	5	MSTRG.18476	1	563	2	10741	0.102089
GO:0009960	endosperm development	biological_process	5	MSTRG.15765	1	563	2	10741	0.102089
GO:0016679	oxidoreductase activity, acting on diphenols and related substances as donors	molecular_function	5	MSTRG.22109	1	563	2	10741	0.102089
GO:0045549	9-cis-epoxycarotenoid dioxygenase activity	molecular_function	8	Bv9_207820_sxfy	1	563	2	10741	0.102089
GO:0007267	cell-cell signaling	biological_process	5	MSTRG.18381	1	563	2	10741	0.102089
GO:0004814	arginine-tRNA ligase activity	molecular_function	7	MSTRG.18251	1	563	2	10741	0.102089
GO:0042752	regulation of circadian rhythm	biological_process	5	MSTRG.13850	1	563	2	10741	0.102089
GO:0010495	long-distance posttranscriptional gene silencing	biological_process	10	MSTRG.18381	1	563	2	10741	0.102089
GO:0009584	detection of visible light	biological_process	8	MSTRG.12006	1	563	2	10741	0.102089
GO:0009539	photosystem II reaction center	cellular_component	6	MSTRG.13390	1	563	2	10741	0.102089
GO:0000064	L-ornithine transmembrane transporter activity	molecular_function	7	MSTRG.30216	1	563	2	10741	0.102089
GO:0009156	ribonucleoside monophosphate biosynthetic process	biological_process	10	MSTRG.30612	1	563	2	10741	0.102089
GO:0080001	mucilage extrusion from seed coat	biological_process	5	MSTRG.11152	1	563	2	10741	0.102089
GO:0000794	condensed nuclear chromosome	cellular_component	8	Bv6_150140_irkf	1	563	2	10741	0.102089
GO:0009870	defense response signaling pathway, resistance gene-dependent	biological_process	6	MSTRG.11707	1	563	2	10741	0.102089
GO:0052033	pathogen-associated molecular pattern dependent induction by symbiont of host innate immune response	biological_process	12	MSTRG.18841	1	563	2	10741	0.102089
GO:0003876	AMP deaminase activity	molecular_function	8	MSTRG.22406	1	563	2	10741	0.102089
GO:0006303	double-strand break repair via nonhomologous end joining	biological_process	10	MSTRG.8565	1	563	2	10741	0.102089
GO:0017056	structural constituent of nuclear pore	molecular_function	4	MSTRG.12679	1	563	2	10741	0.102089
GO:0000278	mitotic cell cycle	biological_process	5	MSTRG.11346	1	563	2	10741	0.102089
GO:0010208	pollen wall assembly	biological_process	7	MSTRG.19831	1	563	2	10741	0.102089
GO:0005242	inward rectifier potassium channel activity	molecular_function	10	MSTRG.6255	1	563	2	10741	0.102089
GO:0051568	histone H3-K4 methylation	biological_process	13	MSTRG.11064	1	563	2	10741	0.102089
GO:0008327	methyl-CpG binding	molecular_function	6	MSTRG.22113	1	563	2	10741	0.102089
GO:0052325	cell wall pectin biosynthetic process	biological_process	9	MSTRG.16435	1	563	2	10741	0.102089
GO:0016262	protein N-acetylglucosaminyltransferase activity	molecular_function	8	MSTRG.22815	1	563	2	10741	0.102089
GO:0006420	arginyl-tRNA aminoacylation	biological_process	13	MSTRG.18251	1	563	2	10741	0.102089
GO:0010031	circumnutation	biological_process	5	MSTRG.18108	1	563	2	10741	0.102089
GO:0032504	multicellular organism reproduction	biological_process	4	MSTRG.29422	1	563	2	10741	0.102089
GO:0048653	anther development	biological_process	5	MSTRG.7356	1	563	2	10741	0.102089
GO:0002229	defense response to oomycetes	biological_process	8	MSTRG.6764	1	563	2	10741	0.102089
GO:0019156	isoamylase activity	molecular_function	5	MSTRG.7097	1	563	2	10741	0.102089
GO:0010497	plasmodesmata-mediated intercellular transport	biological_process	7	MSTRG.24023	1	563	2	10741	0.102089
GO:0032502	developmental process	biological_process	3	MSTRG.13025	1	563	2	10741	0.102089
GO:0010216	maintenance of DNA methylation	biological_process	8	MSTRG.22113	1	563	2	10741	0.102089
GO:0015168	glycerol transmembrane transporter activity	molecular_function	6	MSTRG.30456	1	563	2	10741	0.102089
GO:0050688	regulation of defense response to virus	biological_process	7	MSTRG.11143	1	563	2	10741	0.102089
GO:0051213	dioxygenase activity	molecular_function	5	MSTRG.1888	1	563	2	10741	0.102089
GO:0019432	triglyceride biosynthetic process	biological_process	10	MSTRG.27701	1	563	2	10741	0.102089
GO:0010541	acropetal auxin transport	biological_process	9	MSTRG.4829	1	563	2	10741	0.102089
GO:0009446	putrescine biosynthetic process	biological_process	11	MSTRG.25106	1	563	2	10741	0.102089
GO:0010508	positive regulation of autophagy	biological_process	9	MSTRG.2251	1	563	2	10741	0.102089
GO:0006366	transcription by RNA polymerase II	biological_process	9	MSTRG.22196	1	563	2	10741	0.102089
GO:0080060	integument development	biological_process	5	MSTRG.30324	1	563	2	10741	0.102089
GO:0030140	trans-Golgi network transport vesicle	cellular_component	8	MSTRG.21878	1	563	2	10741	0.102089
GO:0016458	gene silencing	biological_process	4	MSTRG.29838	1	563	2	10741	0.102089
GO:0006723	cuticle hydrocarbon biosynthetic process	biological_process	5	MSTRG.26985	1	563	2	10741	0.102089
GO:0010309	acireductone dioxygenase [iron(II)-requiring] activity	molecular_function	7	MSTRG.1888	1	563	2	10741	0.102089
GO:0007568	aging	biological_process	4	MSTRG.27701	1	563	2	10741	0.102089
GO:0010338	leaf formation	biological_process	6	MSTRG.25146	1	563	2	10741	0.102089
GO:0071108	protein K48-linked deubiquitination	biological_process	10	MSTRG.11401	1	563	2	10741	0.102089
GO:0070536	protein K63-linked deubiquitination	biological_process	10	MSTRG.11401	1	563	2	10741	0.102089
GO:0031048	chromatin silencing by small RNA	biological_process	6	MSTRG.12415	1	563	2	10741	0.102089
GO:0006972	hyperosmotic response	biological_process	6	MSTRG.30216	1	563	2	10741	0.102089
GO:0017038	protein import	biological_process	10	MSTRG.7344	1	563	2	10741	0.102089
GO:0005769	early endosome	cellular_component	8	MSTRG.4447	1	563	2	10741	0.102089
GO:0000712	resolution of meiotic recombination intermediates	biological_process	7	Bv5_117170_rarm	1	563	2	10741	0.102089
GO:0005719	nuclear euchromatin	cellular_component	8	MSTRG.18660	1	563	2	10741	0.102089
GO:0009640	photomorphogenesis	biological_process	8	MSTRG.9653;MSTRG.12662	2	563	11	10741	0.110295
GO:0006357	regulation of transcription by RNA polymerase II	biological_process	9	MSTRG.13201;MSTRG.27269	2	563	11	10741	0.110295
GO:0009740	gibberellic acid mediated signaling pathway	biological_process	7	MSTRG.11348;MSTRG.22815	2	563	11	10741	0.110295
GO:0006071	glycerol metabolic process	biological_process	8	MSTRG.7279;MSTRG.27701	2	563	11	10741	0.110295
GO:0016817	hydrolase activity, acting on acid anhydrides	molecular_function	5	MSTRG.8565;MSTRG.12985	2	563	11	10741	0.110295
GO:0009735	response to cytokinin	biological_process	6	MSTRG.3692;MSTRG.11346	2	563	11	10741	0.110295
GO:0016818	hydrolase activity, acting on acid anhydrides, in phosphorus-containing anhydrides	molecular_function	6	MSTRG.16656;MSTRG.22585;MSTRG.11541	3	563	23	10741	0.11674
GO:0009737	response to abscisic acid	biological_process	6	MSTRG.20705;MSTRG.6855;MSTRG.27701;MSTRG.18476;MSTRG.22352;MSTRG.16705	6	563	64	10741	0.117617
GO:0006470	protein dephosphorylation	biological_process	9	MSTRG.11143;MSTRG.27053;MSTRG.4434;MSTRG.24763;MSTRG.1597	5	563	50	10741	0.119667
GO:0003779	actin binding	molecular_function	6	MSTRG.27561;MSTRG.3841;MSTRG.15765;MSTRG.9642	4	563	37	10741	0.126678
GO:0000775	chromosome, centromeric region	cellular_component	7	MSTRG.7356;MSTRG.22113	2	563	12	10741	0.127934
GO:0010119	regulation of stomatal movement	biological_process	6	MSTRG.16129;MSTRG.11348	2	563	12	10741	0.127934
GO:0016192	vesicle-mediated transport	biological_process	6	MSTRG.27627;MSTRG.15928;MSTRG.26558;MSTRG.16563;MSTRG.6407;MSTRG.6840;MSTRG.24087	7	563	81	10741	0.131443
GO:0043169	cation binding	molecular_function	5	MSTRG.12239;MSTRG.16663;MSTRG.13960;MSTRG.7097;MSTRG.26828;MSTRG.19279;MSTRG.11273;MSTRG.13957;MSTRG.13950;MSTRG.24892	10	563	130	10741	0.144155
GO:0005643	nuclear pore	cellular_component	4	MSTRG.11707;MSTRG.12679	2	563	13	10741	0.14617
GO:0030117	membrane coat	cellular_component	6	MSTRG.16563;MSTRG.6840	2	563	13	10741	0.14617
GO:0009723	response to ethylene	biological_process	6	MSTRG.18803;MSTRG.16705	2	563	13	10741	0.14617
GO:0008233	peptidase activity	molecular_function	5	MSTRG.8267;MSTRG.12662	2	563	13	10741	0.14617
GO:0051082	unfolded protein binding	molecular_function	5	MSTRG.17699;MSTRG.5595;MSTRG.11586;MSTRG.17607;MSTRG.12995;MSTRG.12539;MSTRG.18841;MSTRG.19000	8	563	99	10741	0.147359
GO:0004888	transmembrane signaling receptor activity	molecular_function	5	MSTRG.11346	1	563	3	10741	0.149163
GO:0003678	DNA helicase activity	molecular_function	10	MSTRG.16925	1	563	3	10741	0.149163
GO:0010363	regulation of plant-type hypersensitive response	biological_process	8	MSTRG.7356	1	563	3	10741	0.149163
GO:2000377	regulation of reactive oxygen species metabolic process	biological_process	7	MSTRG.22815	1	563	3	10741	0.149163
GO:0016571	histone methylation	biological_process	11	MSTRG.1072	1	563	3	10741	0.149163
GO:0005262	calcium channel activity	molecular_function	8	MSTRG.6255	1	563	3	10741	0.149163
GO:0008020	G protein-coupled photoreceptor activity	molecular_function	7	MSTRG.12006	1	563	3	10741	0.149163
GO:0010017	red or far-red light signaling pathway	biological_process	5	MSTRG.3255	1	563	3	10741	0.149163
GO:0003910	DNA ligase (ATP) activity	molecular_function	7	MSTRG.26603	1	563	3	10741	0.149163
GO:0004046	aminoacylase activity	molecular_function	7	MSTRG.29681	1	563	3	10741	0.149163
GO:0007143	female meiotic nuclear division	biological_process	5	Bv5_117170_rarm	1	563	3	10741	0.149163
GO:0016579	protein deubiquitination	biological_process	9	MSTRG.148	1	563	3	10741	0.149163
GO:0006596	polyamine biosynthetic process	biological_process	10	MSTRG.25106	1	563	3	10741	0.149163
GO:0051103	DNA ligation involved in DNA repair	biological_process	9	MSTRG.26603	1	563	3	10741	0.149163
GO:0010231	maintenance of seed dormancy	biological_process	6	MSTRG.11346	1	563	3	10741	0.149163
GO:0015204	urea transmembrane transporter activity	molecular_function	6	MSTRG.30456	1	563	3	10741	0.149163
GO:0006625	protein targeting to peroxisome	biological_process	12	MSTRG.5265	1	563	3	10741	0.149163
GO:0004325	ferrochelatase activity	molecular_function	5	MSTRG.9891	1	563	3	10741	0.149163
GO:0042335	cuticle development	biological_process	5	MSTRG.23956	1	563	3	10741	0.149163
GO:0045039	protein insertion into mitochondrial inner membrane	biological_process	7	MSTRG.22610	1	563	3	10741	0.149163
GO:0010358	leaf shaping	biological_process	5	MSTRG.25146	1	563	3	10741	0.149163
GO:0017006	protein-tetrapyrrole linkage	biological_process	9	MSTRG.12006	1	563	3	10741	0.149163
GO:0003909	DNA ligase activity	molecular_function	6	MSTRG.26603	1	563	3	10741	0.149163
GO:0048507	meristem development	biological_process	6	MSTRG.16925	1	563	3	10741	0.149163
GO:0009168	purine ribonucleoside monophosphate biosynthetic process	biological_process	11	MSTRG.22406	1	563	3	10741	0.149163
GO:0007600	sensory perception	biological_process	6	MSTRG.12006	1	563	3	10741	0.149163
GO:0010587	miRNA catabolic process	biological_process	11	MSTRG.7658	1	563	3	10741	0.149163
GO:0031347	regulation of defense response	biological_process	7	MSTRG.6594	1	563	3	10741	0.149163
GO:0008356	asymmetric cell division	biological_process	5	MSTRG.30298	1	563	3	10741	0.149163
GO:0031087	deadenylation-independent decapping of nuclear-transcribed mRNA	biological_process	9	MSTRG.20816	1	563	3	10741	0.149163
GO:0004534	5'-3' exoribonuclease activity	molecular_function	9	MSTRG.7658	1	563	3	10741	0.149163
GO:0005663	DNA replication factor C complex	cellular_component	4	MSTRG.20705	1	563	3	10741	0.149163
GO:0009245	lipid A biosynthetic process	biological_process	9	MSTRG.28121	1	563	3	10741	0.149163
GO:0004853	uroporphyrinogen decarboxylase activity	molecular_function	7	MSTRG.15162	1	563	3	10741	0.149163
GO:0047627	adenylylsulfatase activity	molecular_function	7	MSTRG.19003	1	563	3	10741	0.149163
GO:0008649	rRNA methyltransferase activity	molecular_function	8	MSTRG.18859	1	563	3	10741	0.149163
GO:0009150	purine ribonucleotide metabolic process	biological_process	10	MSTRG.19003	1	563	3	10741	0.149163
GO:0010223	secondary shoot formation	biological_process	6	MSTRG.7356	1	563	3	10741	0.149163
GO:0043140	ATP-dependent 3'-5' DNA helicase activity	molecular_function	12	MSTRG.17192	1	563	3	10741	0.149163
GO:0044249	cellular biosynthetic process	biological_process	5	MSTRG.30612	1	563	3	10741	0.149163
GO:0042719	mitochondrial intermembrane space protein transporter complex	cellular_component	5	MSTRG.22610	1	563	3	10741	0.149163
GO:0045010	actin nucleation	biological_process	7	MSTRG.15765	1	563	3	10741	0.149163
GO:0009558	embryo sac cellularization	biological_process	6	MSTRG.11586	1	563	3	10741	0.149163
GO:0019239	deaminase activity	molecular_function	5	MSTRG.22406	1	563	3	10741	0.149163
GO:0006777	Mo-molybdopterin cofactor biosynthetic process	biological_process	8	MSTRG.30039	1	563	3	10741	0.149163
GO:0003689	DNA clamp loader activity	molecular_function	7	MSTRG.20705	1	563	3	10741	0.149163
GO:0004843	thiol-dependent ubiquitin-specific protease activity	molecular_function	10	MSTRG.148	1	563	3	10741	0.149163
GO:0001708	cell fate specification	biological_process	5	MSTRG.13743	1	563	3	10741	0.149163
GO:0031072	heat shock protein binding	molecular_function	5	MSTRG.11586;MSTRG.12995;MSTRG.19000;MSTRG.18841;MSTRG.5595;MSTRG.17607;MSTRG.17699	7	563	84	10741	0.150511
GO:0009909	regulation of flower development	biological_process	8	MSTRG.25146;MSTRG.10901	2	563	14	10741	0.164893
GO:0005543	phospholipid binding	molecular_function	5	MSTRG.9741;MSTRG.27895;MSTRG.21878	3	563	27	10741	0.166039
GO:0005743	mitochondrial inner membrane	cellular_component	6	MSTRG.26752;MSTRG.20185;MSTRG.22610;MSTRG.30216;MSTRG.3997	5	563	56	10741	0.168691
GO:0005774	vacuolar membrane	cellular_component	7	MSTRG.25320;MSTRG.11401;MSTRG.26985;MSTRG.7835;MSTRG.11346;MSTRG.15162;MSTRG.26033	7	563	88	10741	0.177802
GO:0048364	root development	biological_process	6	MSTRG.15815;MSTRG.148;MSTRG.14937	3	563	28	10741	0.179201
GO:0008081	phosphoric diester hydrolase activity	molecular_function	7	MSTRG.21794;MSTRG.22585;MSTRG.7279	3	563	28	10741	0.179201
GO:0009651	response to salt stress	biological_process	6	MSTRG.30039;MSTRG.18932;MSTRG.16705;MSTRG.27701;MSTRG.18476;MSTRG.18803	6	563	73	10741	0.182926
GO:0007017	microtubule-based process	biological_process	4	MSTRG.8522;MSTRG.18276	2	563	15	10741	0.184002
GO:0004527	exonuclease activity	molecular_function	7	MSTRG.14991;MSTRG.7658	2	563	15	10741	0.184002
GO:0055085	transmembrane transport	biological_process	6	MSTRG.11946;MSTRG.19848;MSTRG.18799;MSTRG.20154;MSTRG.22610;MSTRG.6803;MSTRG.29473;MSTRG.11124;MSTRG.29641;MSTRG.14851;MSTRG.22087;MSTRG.808;MSTRG.7835;MSTRG.19759;MSTRG.4968;MSTRG.7077;MSTRG.24714;MSTRG.26752;MSTRG.19730;MSTRG.30456;MSTRG.25320;MSTRG.17096;MSTRG.3432;MSTRG.30216;MSTRG.23532;MSTRG.20185	26	563	411	10741	0.184005
GO:0005829	cytosol	cellular_component	6	MSTRG.21878;MSTRG.16181;MSTRG.9046;MSTRG.25048;MSTRG.11806;MSTRG.20632;MSTRG.22815;MSTRG.12980	8	563	106	10741	0.191595
GO:0000808	origin recognition complex	cellular_component	4	MSTRG.13541	1	563	4	10741	0.193773
GO:0004181	metallocarboxypeptidase activity	molecular_function	9	MSTRG.12662	1	563	4	10741	0.193773
GO:0015385	sodium:proton antiporter activity	molecular_function	12	MSTRG.808	1	563	4	10741	0.193773
GO:0010023	proanthocyanidin biosynthetic process	biological_process	8	MSTRG.24334	1	563	4	10741	0.193773
GO:0009832	plant-type cell wall biogenesis	biological_process	6	MSTRG.22190	1	563	4	10741	0.193773
GO:0007062	sister chromatid cohesion	biological_process	5	MSTRG.24640	1	563	4	10741	0.193773
GO:0003729	mRNA binding	molecular_function	7	MSTRG.14099	1	563	4	10741	0.193773
GO:0006561	proline biosynthetic process	biological_process	12	MSTRG.30216	1	563	4	10741	0.193773
GO:0005665	RNA polymerase II, core complex	cellular_component	7	MSTRG.22196	1	563	4	10741	0.193773
GO:0051020	GTPase binding	molecular_function	6	MSTRG.11348	1	563	4	10741	0.193773
GO:0032041	NAD-dependent histone deacetylase activity (H3-K14 specific)	molecular_function	9	MSTRG.18476	1	563	4	10741	0.193773
GO:0010030	positive regulation of seed germination	biological_process	10	MSTRG.27701	1	563	4	10741	0.193773
GO:0003711	transcription elongation regulator activity	molecular_function	4	MSTRG.13201	1	563	4	10741	0.193773
GO:0007140	male meiotic nuclear division	biological_process	5	Bv5_117170_rarm	1	563	4	10741	0.193773
GO:0006605	protein targeting	biological_process	11	MSTRG.7344	1	563	4	10741	0.193773
GO:0043621	protein self-association	molecular_function	5	MSTRG.4447	1	563	4	10741	0.193773
GO:0006188	IMP biosynthetic process	biological_process	12	MSTRG.22406	1	563	4	10741	0.193773
GO:0005381	iron ion transmembrane transporter activity	molecular_function	10	MSTRG.26033	1	563	4	10741	0.193773
GO:0048511	rhythmic process	biological_process	3	MSTRG.22815	1	563	4	10741	0.193773
GO:0004825	methionine-tRNA ligase activity	molecular_function	7	MSTRG.2267	1	563	4	10741	0.193773
GO:0003690	double-stranded DNA binding	molecular_function	7	MSTRG.8565	1	563	4	10741	0.193773
GO:0005875	microtubule associated complex	cellular_component	4	MSTRG.18276	1	563	4	10741	0.193773
GO:0019001	guanyl nucleotide binding	molecular_function	7	MSTRG.11348	1	563	4	10741	0.193773
GO:0008104	protein localization	biological_process	5	MSTRG.2395	1	563	4	10741	0.193773
GO:0000373	Group II intron splicing	biological_process	13	MSTRG.26880	1	563	4	10741	0.193773
GO:0004749	ribose phosphate diphosphokinase activity	molecular_function	7	MSTRG.30612	1	563	4	10741	0.193773
GO:0000917	division septum assembly	biological_process	7	MSTRG.9676	1	563	4	10741	0.193773
GO:0080092	regulation of pollen tube growth	biological_process	9	MSTRG.19831	1	563	4	10741	0.193773
GO:0046969	NAD-dependent histone deacetylase activity (H3-K9 specific)	molecular_function	9	MSTRG.18476	1	563	4	10741	0.193773
GO:0005664	nuclear origin of replication recognition complex	cellular_component	5	MSTRG.33133	1	563	4	10741	0.193773
GO:0006885	regulation of pH	biological_process	10	MSTRG.808	1	563	4	10741	0.193773
GO:0048589	developmental growth	biological_process	4	MSTRG.4447	1	563	4	10741	0.193773
GO:0009956	radial pattern formation	biological_process	6	MSTRG.30298	1	563	4	10741	0.193773
GO:0009107	lipoate biosynthetic process	biological_process	11	MSTRG.19060	1	563	4	10741	0.193773
GO:0006431	methionyl-tRNA aminoacylation	biological_process	13	MSTRG.2267	1	563	4	10741	0.193773
GO:0046168	glycerol-3-phosphate catabolic process	biological_process	9	MSTRG.12980	1	563	4	10741	0.193773
GO:0034739	histone deacetylase activity (H4-K16 specific)	molecular_function	8	MSTRG.18476	1	563	4	10741	0.193773
GO:0046970	NAD-dependent histone deacetylase activity (H4-K16 specific)	molecular_function	9	MSTRG.18476	1	563	4	10741	0.193773
GO:0010206	photosystem II repair	biological_process	9	MSTRG.5024	1	563	4	10741	0.193773
GO:0009789	positive regulation of abscisic acid-activated signaling pathway	biological_process	9	MSTRG.11348	1	563	4	10741	0.193773
GO:0005789	endoplasmic reticulum membrane	cellular_component	5	MSTRG.22190;MSTRG.19044;MSTRG.27701;MSTRG.11348;MSTRG.3473	5	563	59	10741	0.195729
GO:0005730	nucleolus	cellular_component	6	MSTRG.16925;MSTRG.18381;MSTRG.13614;MSTRG.18476;MSTRG.12679;MSTRG.3401	6	563	75	10741	0.199088
GO:0008219	cell death	biological_process	4	MSTRG.3692;MSTRG.11348	2	563	16	10741	0.203404
GO:0008237	metallopeptidase activity	molecular_function	7	MSTRG.11401;MSTRG.29681	2	563	16	10741	0.203404
GO:0016773	phosphotransferase activity, alcohol group as acceptor	molecular_function	6	MSTRG.19661;MSTRG.6549;MSTRG.30656;MSTRG.29422	4	563	46	10741	0.219886
GO:0006814	sodium ion transport	biological_process	9	MSTRG.29641;MSTRG.808	2	563	17	10741	0.223018
GO:0008276	protein methyltransferase activity	molecular_function	7	MSTRG.28020	1	563	5	10741	0.236048
GO:0015629	actin cytoskeleton	cellular_component	7	MSTRG.27561	1	563	5	10741	0.236048
GO:0006974	cellular response to DNA damage stimulus	biological_process	6	MSTRG.20705	1	563	5	10741	0.236048
GO:0008121	ubiquinol-cytochrome-c reductase activity	molecular_function	6	MSTRG.22109	1	563	5	10741	0.236048
GO:0006479	protein methylation	biological_process	10	MSTRG.28020	1	563	5	10741	0.236048
GO:0072593	reactive oxygen species metabolic process	biological_process	5	MSTRG.11348	1	563	5	10741	0.236048
GO:0031408	oxylipin biosynthetic process	biological_process	11	MSTRG.4296	1	563	5	10741	0.236048
GO:0008553	proton-exporting ATPase activity, phosphorylative mechanism	molecular_function	10	MSTRG.24334	1	563	5	10741	0.236048
GO:0045037	protein import into chloroplast stroma	biological_process	11	MSTRG.30039	1	563	5	10741	0.236048
GO:0004659	prenyltransferase activity	molecular_function	6	MSTRG.23907	1	563	5	10741	0.236048
GO:0030552	cAMP binding	molecular_function	7	MSTRG.6255	1	563	5	10741	0.236048
GO:0048527	lateral root development	biological_process	8	MSTRG.4829	1	563	5	10741	0.236048
GO:0009411	response to UV	biological_process	7	MSTRG.30144	1	563	5	10741	0.236048
GO:0004367	glycerol-3-phosphate dehydrogenase [NAD+] activity	molecular_function	7	MSTRG.12980	1	563	5	10741	0.236048
GO:0006278	RNA-dependent DNA biosynthetic process	biological_process	9	MSTRG.33371	1	563	5	10741	0.236048
GO:0019509	L-methionine salvage from methylthioadenosine	biological_process	12	MSTRG.1888	1	563	5	10741	0.236048
GO:0006471	protein ADP-ribosylation	biological_process	9	MSTRG.11348	1	563	5	10741	0.236048
GO:0030553	cGMP binding	molecular_function	7	MSTRG.6255	1	563	5	10741	0.236048
GO:0010051	xylem and phloem pattern formation	biological_process	6	MSTRG.21878	1	563	5	10741	0.236048
GO:0000184	nuclear-transcribed mRNA catabolic process, nonsense-mediated decay	biological_process	12	MSTRG.14099	1	563	5	10741	0.236048
GO:0051276	chromosome organization	biological_process	6	MSTRG.24640	1	563	5	10741	0.236048
GO:0003968	RNA-directed 5'-3' RNA polymerase activity	molecular_function	9	MSTRG.18381	1	563	5	10741	0.236048
GO:0006783	heme biosynthetic process	biological_process	9	MSTRG.9891	1	563	5	10741	0.236048
GO:0004124	cysteine synthase activity	molecular_function	6	MSTRG.15643	1	563	5	10741	0.236048
GO:0016780	phosphotransferase activity, for other substituted phosphate groups	molecular_function	6	MSTRG.25310	1	563	5	10741	0.236048
GO:0030126	COPI vesicle coat	cellular_component	8	MSTRG.6840	1	563	5	10741	0.236048
GO:0009331	glycerol-3-phosphate dehydrogenase complex	cellular_component	6	MSTRG.12980	1	563	5	10741	0.236048
GO:0042127	regulation of cell population proliferation	biological_process	6	MSTRG.11348	1	563	5	10741	0.236048
GO:0016833	oxo-acid-lyase activity	molecular_function	6	MSTRG.17143	1	563	5	10741	0.236048
GO:0006465	signal peptide processing	biological_process	8	MSTRG.8267	1	563	5	10741	0.236048
GO:0019953	sexual reproduction	biological_process	4	MSTRG.29358	1	563	5	10741	0.236048
GO:0003924	GTPase activity	molecular_function	9	MSTRG.15428;MSTRG.3997;MSTRG.13187;MSTRG.4845;MSTRG.11136;MSTRG.27310;MSTRG.11348	7	563	98	10741	0.253863
GO:0009522	photosystem I	cellular_component	7	MSTRG.32994;MSTRG.30419	2	563	19	10741	0.262585
GO:0017111	nucleoside-triphosphatase activity	molecular_function	8	MSTRG.10615;MSTRG.27958;MSTRG.3432;MSTRG.20705;MSTRG.5265;MSTRG.22921;MSTRG.21184;MSTRG.16925;MSTRG.12315;MSTRG.15269;MSTRG.22087;MSTRG.11144	12	563	185	10741	0.264081
GO:0009506	plasmodesma	cellular_component	5	MSTRG.24023	1	563	6	10741	0.27611
GO:0007131	reciprocal meiotic recombination	biological_process	10	MSTRG.15640	1	563	6	10741	0.27611
GO:0006536	glutamate metabolic process	biological_process	11	MSTRG.29584	1	563	6	10741	0.27611
GO:0006626	protein targeting to mitochondrion	biological_process	12	MSTRG.22610	1	563	6	10741	0.27611
GO:0046907	intracellular transport	biological_process	6	MSTRG.11401	1	563	6	10741	0.27611
GO:0004616	phosphogluconate dehydrogenase (decarboxylating) activity	molecular_function	7	MSTRG.16147	1	563	6	10741	0.27611
GO:0009521	photosystem	cellular_component	6	Bv_86200_gjaz	1	563	6	10741	0.27611
GO:0006535	cysteine biosynthetic process from serine	biological_process	12	MSTRG.15643	1	563	6	10741	0.27611
GO:0042538	hyperosmotic salinity response	biological_process	7	MSTRG.22352	1	563	6	10741	0.27611
GO:0016558	protein import into peroxisome matrix	biological_process	13	MSTRG.5265	1	563	6	10741	0.27611
GO:0030151	molybdenum ion binding	molecular_function	8	MSTRG.30039	1	563	6	10741	0.27611
GO:0010154	fruit development	biological_process	6	MSTRG.148	1	563	6	10741	0.27611
GO:0009881	photoreceptor activity	molecular_function	5	MSTRG.12006	1	563	6	10741	0.27611
GO:0010332	response to gamma radiation	biological_process	7	MSTRG.29422	1	563	6	10741	0.27611
GO:0005802	trans-Golgi network	cellular_component	7	MSTRG.4447	1	563	6	10741	0.27611
GO:0032549	ribonucleoside binding	molecular_function	6	MSTRG.10956	1	563	6	10741	0.27611
GO:0006826	iron ion transport	biological_process	10	MSTRG.23532	1	563	6	10741	0.27611
GO:0003964	RNA-directed DNA polymerase activity	molecular_function	8	MSTRG.33371	1	563	6	10741	0.27611
GO:0009933	meristem structural organization	biological_process	5	MSTRG.25146	1	563	6	10741	0.27611
GO:0005680	anaphase-promoting complex	cellular_component	7	MSTRG.8774	1	563	6	10741	0.27611
GO:0010197	polar nucleus fusion	biological_process	8	MSTRG.11586	1	563	6	10741	0.27611
GO:0008374	O-acyltransferase activity	molecular_function	7	MSTRG.27701	1	563	6	10741	0.27611
GO:0006072	glycerol-3-phosphate metabolic process	biological_process	8	MSTRG.12980	1	563	6	10741	0.27611
GO:0017148	negative regulation of translation	biological_process	10	MSTRG.20816	1	563	6	10741	0.27611
GO:0010075	regulation of meristem growth	biological_process	7	MSTRG.30324	1	563	6	10741	0.27611
GO:0005681	spliceosomal complex	cellular_component	6	MSTRG.30051	1	563	6	10741	0.27611
GO:0000502	proteasome complex	cellular_component	5	MSTRG.15269	1	563	6	10741	0.27611
GO:0015074	DNA integration	biological_process	8	MSTRG.8565	1	563	6	10741	0.27611
GO:0004351	glutamate decarboxylase activity	molecular_function	7	MSTRG.29584	1	563	6	10741	0.27611
GO:0006813	potassium ion transport	biological_process	9	MSTRG.11124;MSTRG.19848;MSTRG.6803	3	563	35	10741	0.277268
GO:0000160	phosphorelay signal transduction system	biological_process	6	MSTRG.18108;MSTRG.23901;MSTRG.3255	3	563	35	10741	0.277268
GO:0009738	abscisic acid-activated signaling pathway	biological_process	6	MSTRG.11348;MSTRG.4447	2	563	21	10741	0.302183
GO:0006364	rRNA processing	biological_process	11	MSTRG.18859;MSTRG.13919;MSTRG.20538	3	563	37	10741	0.306355
GO:0006355	regulation of transcription, DNA-templated	biological_process	8	MSTRG.16656;MSTRG.18938;MSTRG.16705;MSTRG.24381;MSTRG.24195;MSTRG.9214;MSTRG.3692;MSTRG.12985;MSTRG.18803;MSTRG.12006;MSTRG.13134;MSTRG.14551;MSTRG.18784;MSTRG.14117;MSTRG.15072;MSTRG.15233;MSTRG.6594;MSTRG.13285;MSTRG.8792;MSTRG.18476;MSTRG.16565;MSTRG.13268;MSTRG.1298;MSTRG.15815;MSTRG.3255;MSTRG.30324;MSTRG.30298;MSTRG.18108;MSTRG.27626;MSTRG.13332;MSTRG.9272;MSTRG.11262;MSTRG.25736;MSTRG.1154…	40	563	702	10741	0.311652
GO:0007031	peroxisome organization	biological_process	6	MSTRG.5265	1	563	7	10741	0.314074
GO:0016570	histone modification	biological_process	9	MSTRG.14443	1	563	7	10741	0.314074
GO:0008408	3'-5' exonuclease activity	molecular_function	8	MSTRG.13104	1	563	7	10741	0.314074
GO:0008266	poly(U) RNA binding	molecular_function	9	MSTRG.25333	1	563	7	10741	0.314074
GO:0009266	response to temperature stimulus	biological_process	5	MSTRG.3255	1	563	7	10741	0.314074
GO:0033177	proton-transporting two-sector ATPase complex, proton-transporting domain	cellular_component	5	MSTRG.30467	1	563	7	10741	0.314074
GO:0006790	sulfur compound metabolic process	biological_process	5	MSTRG.19003	1	563	7	10741	0.314074
GO:0006012	galactose metabolic process	biological_process	8	MSTRG.18932	1	563	7	10741	0.314074
GO:0009817	defense response to fungus, incompatible interaction	biological_process	7	MSTRG.4829	1	563	7	10741	0.314074
GO:0003913	DNA photolyase activity	molecular_function	6	MSTRG.30144	1	563	7	10741	0.314074
GO:0010089	xylem development	biological_process	7	MSTRG.12122	1	563	7	10741	0.314074
GO:0009630	gravitropism	biological_process	6	MSTRG.30298	1	563	7	10741	0.314074
GO:0005525	GTP binding	molecular_function	8	MSTRG.3401;MSTRG.3997;MSTRG.9676;MSTRG.11348;MSTRG.4845;MSTRG.11136;MSTRG.27310;MSTRG.13187;MSTRG.15428;MSTRG.13025	10	563	160	10741	0.329492
GO:0003684	damaged DNA binding	molecular_function	7	MSTRG.21509;MSTRG.13529	2	563	23	10741	0.341396
GO:0009409	response to cold	biological_process	5	MSTRG.27701;MSTRG.18932;MSTRG.30039;MSTRG.16709	4	563	57	10741	0.349845
GO:0042802	identical protein binding	molecular_function	5	MSTRG.15545;MSTRG.24638;MSTRG.13541;MSTRG.8616	4	563	57	10741	0.349845
GO:0019684	photosynthesis, light reaction	biological_process	6	Bv_86200_gjaz	1	563	8	10741	0.350051
GO:0031977	thylakoid lumen	cellular_component	6	MSTRG.5024	1	563	8	10741	0.350051
GO:0016607	nuclear speck	cellular_component	8	MSTRG.18462	1	563	8	10741	0.350051
GO:0004176	ATP-dependent peptidase activity	molecular_function	11	MSTRG.16925	1	563	8	10741	0.350051
GO:0009228	thiamine biosynthetic process	biological_process	8	MSTRG.1889	1	563	8	10741	0.350051
GO:0008889	glycerophosphodiester phosphodiesterase activity	molecular_function	8	MSTRG.7279	1	563	8	10741	0.350051
GO:0008094	DNA-dependent ATPase activity	molecular_function	11	MSTRG.24979	1	563	8	10741	0.350051
GO:0009816	defense response to bacterium, incompatible interaction	biological_process	7	MSTRG.6594	1	563	8	10741	0.350051
GO:0019773	proteasome core complex, alpha-subunit complex	cellular_component	4	MSTRG.13639	1	563	8	10741	0.350051
GO:0005788	endoplasmic reticulum lumen	cellular_component	7	MSTRG.18841	1	563	8	10741	0.350051
GO:0008360	regulation of cell shape	biological_process	8	MSTRG.19831	1	563	8	10741	0.350051
GO:0016301	kinase activity	molecular_function	6	MSTRG.30612;MSTRG.19493;MSTRG.24933	3	563	40	10741	0.350133
GO:0006457	protein folding	biological_process	4	MSTRG.19000;MSTRG.18841;MSTRG.11586;MSTRG.17607;MSTRG.25146;MSTRG.12995;MSTRG.5595;MSTRG.8609;MSTRG.17699;MSTRG.12539	10	563	163	10741	0.350545
GO:0000156	phosphorelay response regulator activity	molecular_function	4	MSTRG.18108;MSTRG.3255	2	563	24	10741	0.36075
GO:0004518	nuclease activity	molecular_function	6	MSTRG.11259;MSTRG.19650	2	563	25	10741	0.379889
GO:0031969	chloroplast membrane	cellular_component	6	MSTRG.6803;MSTRG.27701	2	563	25	10741	0.379889
GO:0010044	response to aluminum ion	biological_process	7	MSTRG.29422	1	563	9	10741	0.384144
GO:0048367	shoot system development	biological_process	6	MSTRG.23956	1	563	9	10741	0.384144
GO:0035091	phosphatidylinositol binding	molecular_function	6	MSTRG.21878	1	563	9	10741	0.384144
GO:0009911	positive regulation of flower development	biological_process	9	MSTRG.12415	1	563	9	10741	0.384144
GO:0000175	3'-5'-exoribonuclease activity	molecular_function	9	MSTRG.23234	1	563	9	10741	0.384144
GO:0009626	plant-type hypersensitive response	biological_process	6	MSTRG.6255	1	563	9	10741	0.384144
GO:0004869	cysteine-type endopeptidase inhibitor activity	molecular_function	8	MSTRG.11020	1	563	9	10741	0.384144
GO:0005768	endosome	cellular_component	7	MSTRG.17050	1	563	9	10741	0.384144
GO:0007010	cytoskeleton organization	biological_process	6	MSTRG.27561	1	563	9	10741	0.384144
GO:0010118	stomatal movement	biological_process	4	MSTRG.30039	1	563	9	10741	0.384144
GO:0000398	mRNA splicing, via spliceosome	biological_process	13	MSTRG.30051	1	563	9	10741	0.384144
GO:0009788	negative regulation of abscisic acid-activated signaling pathway	biological_process	9	MSTRG.4447	1	563	9	10741	0.384144
GO:0006897	endocytosis	biological_process	7	MSTRG.11401	1	563	9	10741	0.384144
GO:0007165	signal transduction	biological_process	4	MSTRG.27652;MSTRG.27626;MSTRG.16565;MSTRG.11348;MSTRG.12006;MSTRG.27310	6	563	98	10741	0.408703
GO:0016887	ATPase activity	molecular_function	9	MSTRG.22087;MSTRG.22921;MSTRG.10615;MSTRG.3432;MSTRG.11144;MSTRG.24334	6	563	98	10741	0.408703
GO:0016161	beta-amylase activity	molecular_function	8	MSTRG.19279	1	563	10	10741	0.416452
GO:0042218	1-aminocyclopropane-1-carboxylate biosynthetic process	biological_process	10	MSTRG.24357	1	563	10	10741	0.416452
GO:0009294	DNA mediated transformation	biological_process	6	MSTRG.15815	1	563	10	10741	0.416452
GO:0009308	amine metabolic process	biological_process	6	MSTRG.12680	1	563	10	10741	0.416452
GO:0000272	polysaccharide catabolic process	biological_process	7	MSTRG.19279	1	563	10	10741	0.416452
GO:0009739	response to gibberellin	biological_process	6	MSTRG.16705	1	563	10	10741	0.416452
GO:0005983	starch catabolic process	biological_process	10	MSTRG.7097	1	563	10	10741	0.416452
GO:0009165	nucleotide biosynthetic process	biological_process	9	MSTRG.30612	1	563	10	10741	0.416452
GO:0016847	1-aminocyclopropane-1-carboxylate synthase activity	molecular_function	6	MSTRG.24357	1	563	10	10741	0.416452
GO:0004866	endopeptidase inhibitor activity	molecular_function	7	MSTRG.26456	1	563	10	10741	0.416452
GO:0006829	zinc ion transport	biological_process	10	MSTRG.23532	1	563	10	10741	0.416452
GO:0008131	primary amine oxidase activity	molecular_function	7	MSTRG.12680	1	563	10	10741	0.416452
GO:0016168	chlorophyll binding	molecular_function	6	Bv_86200_gjaz	1	563	10	10741	0.416452
GO:0016592	mediator complex	cellular_component	4	MSTRG.27269	1	563	10	10741	0.416452
GO:0004673	protein histidine kinase activity	molecular_function	8	MSTRG.12006	1	563	10	10741	0.416452
GO:0000724	double-strand break repair via homologous recombination	biological_process	10	MSTRG.16547	1	563	10	10741	0.416452
GO:0008236	serine-type peptidase activity	molecular_function	6	MSTRG.9701;MSTRG.25214	2	563	27	10741	0.417401
GO:0004185	serine-type carboxypeptidase activity	molecular_function	9	MSTRG.7450;MSTRG.911	2	563	27	10741	0.417401
GO:0045893	positive regulation of transcription, DNA-templated	biological_process	9	MSTRG.1072;MSTRG.6594	2	563	27	10741	0.417401
GO:0006396	RNA processing	biological_process	9	MSTRG.23234;MSTRG.28695;MSTRG.25542;MSTRG.22266	4	563	63	10741	0.422087
GO:0009505	plant-type cell wall	cellular_component	6	MSTRG.8616;MSTRG.15162;MSTRG.24023	3	563	46	10741	0.436273
GO:0009813	flavonoid biosynthetic process	biological_process	6	MSTRG.19044	1	563	11	10741	0.447068
GO:0004003	ATP-dependent DNA helicase activity	molecular_function	11	MSTRG.8565	1	563	11	10741	0.447068
GO:0009736	cytokinin-activated signaling pathway	biological_process	6	MSTRG.22815	1	563	11	10741	0.447068
GO:0008173	RNA methyltransferase activity	molecular_function	7	MSTRG.28695	1	563	11	10741	0.447068
GO:0004144	diacylglycerol O-acyltransferase activity	molecular_function	9	MSTRG.27701	1	563	11	10741	0.447068
GO:0003697	single-stranded DNA binding	molecular_function	7	MSTRG.16547	1	563	11	10741	0.447068
GO:0006817	phosphate ion transport	biological_process	9	MSTRG.18799	1	563	11	10741	0.447068
GO:0009767	photosynthetic electron transport chain	biological_process	7	Bv_86200_gjaz	1	563	11	10741	0.447068
GO:0006779	porphyrin-containing compound biosynthetic process	biological_process	8	MSTRG.15162	1	563	11	10741	0.447068
GO:0016307	phosphatidylinositol phosphate kinase activity	molecular_function	7	MSTRG.21129	1	563	11	10741	0.447068
GO:0010027	thylakoid membrane organization	biological_process	7	MSTRG.11348	1	563	11	10741	0.447068
GO:0006635	fatty acid beta-oxidation	biological_process	11	MSTRG.5265	1	563	11	10741	0.447068
GO:0032259	methylation	biological_process	4	MSTRG.12075	1	563	11	10741	0.447068
GO:0015078	proton transmembrane transporter activity	molecular_function	9	MSTRG.30467	1	563	11	10741	0.447068
GO:0048235	pollen sperm cell differentiation	biological_process	5	MSTRG.26985	1	563	11	10741	0.447068
GO:0018106	peptidyl-histidine phosphorylation	biological_process	10	MSTRG.12006	1	563	11	10741	0.447068
GO:0006913	nucleocytoplasmic transport	biological_process	8	MSTRG.27310;MSTRG.12679	2	563	30	10741	0.471403
GO:0009607	response to biotic stimulus	biological_process	4	MSTRG.26534;MSTRG.17737	2	563	30	10741	0.471403
GO:0004197	cysteine-type endopeptidase activity	molecular_function	8	MSTRG.13743;MSTRG.8359	2	563	30	10741	0.471403
GO:0042542	response to hydrogen peroxide	biological_process	7	MSTRG.18932	1	563	12	10741	0.47608
GO:0005778	peroxisomal membrane	cellular_component	8	MSTRG.5265	1	563	12	10741	0.47608
GO:0010224	response to UV-B	biological_process	8	MSTRG.25561	1	563	12	10741	0.47608
GO:0046488	phosphatidylinositol metabolic process	biological_process	9	MSTRG.21129	1	563	12	10741	0.47608
GO:0016165	linoleate 13S-lipoxygenase activity	molecular_function	7	MSTRG.4296	1	563	12	10741	0.47608
GO:0016671	oxidoreductase activity, acting on a sulfur group of donors, disulfide as acceptor	molecular_function	6	MSTRG.3473	1	563	12	10741	0.47608
GO:0006400	tRNA modification	biological_process	12	MSTRG.4845	1	563	12	10741	0.47608
GO:0006098	pentose-phosphate shunt	biological_process	7	MSTRG.16147	1	563	12	10741	0.47608
GO:0009644	response to high light intensity	biological_process	8	MSTRG.18932	1	563	12	10741	0.47608
GO:0005315	inorganic phosphate transmembrane transporter activity	molecular_function	7	MSTRG.18799	1	563	12	10741	0.47608
GO:0009705	plant-type vacuole membrane	cellular_component	8	MSTRG.15928	1	563	12	10741	0.47608
GO:0005249	voltage-gated potassium channel activity	molecular_function	9	MSTRG.11124	1	563	12	10741	0.47608
GO:0009846	pollen germination	biological_process	4	MSTRG.19831	1	563	12	10741	0.47608
GO:0030170	pyridoxal phosphate binding	molecular_function	6	MSTRG.30039;MSTRG.23758;MSTRG.29584;MSTRG.15643;MSTRG.24357	5	563	87	10741	0.482518
GO:0004650	polygalacturonase activity	molecular_function	7	MSTRG.27473;Bv_03050_cimk	2	563	31	10741	0.488728
GO:0010114	response to red light	biological_process	8	Bv9_207820_sxfy	1	563	13	10741	0.503572
GO:0004499	N,N-dimethylaniline monooxygenase activity	molecular_function	7	MSTRG.9672	1	563	13	10741	0.503572
GO:0006816	calcium ion transport	biological_process	10	MSTRG.24985	1	563	13	10741	0.503572
GO:0006833	water transport	biological_process	7	MSTRG.30456	1	563	13	10741	0.503572
GO:0005388	ATPase-coupled calcium transmembrane transporter activity	molecular_function	10	MSTRG.24985	1	563	13	10741	0.503572
GO:0006306	DNA methylation	biological_process	10	MSTRG.25491	1	563	13	10741	0.503572
GO:0030131	clathrin adaptor complex	cellular_component	7	MSTRG.27627	1	563	13	10741	0.503572
GO:0009524	phragmoplast	cellular_component	6	MSTRG.15765	1	563	13	10741	0.503572
GO:0018298	protein-chromophore linkage	biological_process	9	MSTRG.12006	1	563	13	10741	0.503572
GO:0016627	oxidoreductase activity, acting on the CH-CH group of donors	molecular_function	5	MSTRG.10970	1	563	13	10741	0.503572
GO:0006284	base-excision repair	biological_process	9	MSTRG.12707	1	563	13	10741	0.503572
GO:0046982	protein heterodimerization activity	molecular_function	6	MSTRG.11152	1	563	13	10741	0.503572
GO:0016747	transferase activity, transferring acyl groups other than amino-acyl groups	molecular_function	6	MSTRG.15234;MSTRG.27247;MSTRG.20176;MSTRG.8665;MSTRG.28140	5	563	90	10741	0.512708
GO:0016616	oxidoreductase activity, acting on the CH-OH group of donors, NAD or NADP as acceptor	molecular_function	6	MSTRG.6354;MSTRG.16147;MSTRG.12980	3	563	52	10741	0.517799
GO:0007049	cell cycle	biological_process	4	MSTRG.8372;MSTRG.15815	2	563	33	10741	0.522287
GO:0050661	NADP binding	molecular_function	6	MSTRG.16147;MSTRG.9672	2	563	33	10741	0.522287
GO:0010182	sugar mediated signaling pathway	biological_process	6	MSTRG.30039	1	563	14	10741	0.529625
GO:0015935	small ribosomal subunit	cellular_component	7	MSTRG.2863	1	563	14	10741	0.529625
GO:0042254	ribosome biogenesis	biological_process	6	MSTRG.13187	1	563	14	10741	0.529625
GO:0019752	carboxylic acid metabolic process	biological_process	7	MSTRG.29584	1	563	14	10741	0.529625
GO:0016772	transferase activity, transferring phosphorus-containing groups	molecular_function	5	MSTRG.29422;Bv7_173640_iepa;MSTRG.24879;MSTRG.26247;MSTRG.3736;MSTRG.6549;MSTRG.20492;MSTRG.26955;MSTRG.26167;MSTRG.3250;MSTRG.27652;MSTRG.12698;MSTRG.19661;MSTRG.19273;MSTRG.8540;MSTRG.14731;MSTRG.3129;MSTRG.24638;MSTRG.22191;MSTRG.14734;MSTRG.23956;MSTRG.30526;MSTRG.26174;MSTRG.11361;MSTRG.29016;MSTRG.16129;MSTRG.20632;MSTRG.26487;MSTRG.14110;MSTRG.4447;MSTRG.24452;MSTRG.9163;MSTRG.21633;MSTRG.…	34	563	652	10741	0.539362
GO:0016788	hydrolase activity, acting on ester bonds	molecular_function	5	MSTRG.11259;MSTRG.19268;MSTRG.8744;MSTRG.19610;MSTRG.13201	5	563	93	10741	0.542151
GO:0008283	cell population proliferation	biological_process	3	MSTRG.148	1	563	15	10741	0.554312
GO:0008138	protein tyrosine/serine/threonine phosphatase activity	molecular_function	9	MSTRG.1597	1	563	15	10741	0.554312
GO:0015991	ATP hydrolysis coupled proton transport	biological_process	11	MSTRG.30467	1	563	15	10741	0.554312
GO:0051258	protein polymerization	biological_process	8	MSTRG.20029	1	563	15	10741	0.554312
GO:0009860	pollen tube growth	biological_process	8	MSTRG.19831	1	563	15	10741	0.554312
GO:0048038	quinone binding	molecular_function	5	MSTRG.12680	1	563	15	10741	0.554312
GO:0048037	cofactor binding	molecular_function	4	MSTRG.6354	1	563	15	10741	0.554312
GO:0016831	carboxy-lyase activity	molecular_function	6	MSTRG.29584	1	563	15	10741	0.554312
GO:0010150	leaf senescence	biological_process	6	MSTRG.6594	1	563	15	10741	0.554312
GO:0000155	phosphorelay sensor kinase activity	molecular_function	9	MSTRG.12006	1	563	15	10741	0.554312
GO:0016779	nucleotidyltransferase activity	molecular_function	6	MSTRG.14053;MSTRG.25561	2	563	35	10741	0.554336
GO:0015979	photosynthesis	biological_process	5	MSTRG.30419;MSTRG.13390;MSTRG.32994	3	563	55	10741	0.556111
GO:0042742	defense response to bacterium	biological_process	8	MSTRG.13332;MSTRG.30039	2	563	36	10741	0.56978
GO:0042626	ATPase-coupled transmembrane transporter activity	molecular_function	8	MSTRG.3432;MSTRG.22087	2	563	36	10741	0.56978
GO:0016810	hydrolase activity, acting on carbon-nitrogen (but not peptide) bonds	molecular_function	5	MSTRG.25106	1	563	16	10741	0.577706
GO:0008654	phospholipid biosynthetic process	biological_process	8	MSTRG.25310	1	563	16	10741	0.577706
GO:0004175	endopeptidase activity	molecular_function	7	MSTRG.13639	1	563	16	10741	0.577706
GO:0009725	response to hormone	biological_process	5	MSTRG.22729	1	563	16	10741	0.577706
GO:0005516	calmodulin binding	molecular_function	5	MSTRG.30419;MSTRG.6255	2	563	37	10741	0.584833
GO:0006508	proteolysis	biological_process	7	MSTRG.13743;MSTRG.911;MSTRG.9684;MSTRG.9701;MSTRG.12662;MSTRG.25214;MSTRG.7450;MSTRG.8267;MSTRG.23063;MSTRG.29681;MSTRG.16925;MSTRG.8616;MSTRG.8359	13	563	258	10741	0.599346
GO:0005839	proteasome core complex	cellular_component	4	MSTRG.13639	1	563	17	10741	0.599874
GO:0048481	plant ovule development	biological_process	5	MSTRG.7356	1	563	17	10741	0.599874
GO:0051603	proteolysis involved in cellular protein catabolic process	biological_process	8	MSTRG.13639	1	563	17	10741	0.599874
GO:0004298	threonine-type endopeptidase activity	molecular_function	8	MSTRG.13639	1	563	17	10741	0.599874
GO:0051726	regulation of cell cycle	biological_process	6	MSTRG.20538	1	563	17	10741	0.599874
GO:0016311	dephosphorylation	biological_process	7	MSTRG.1597	1	563	17	10741	0.599874
GO:0008380	RNA splicing	biological_process	10	MSTRG.910	1	563	17	10741	0.599874
GO:0006511	ubiquitin-dependent protein catabolic process	biological_process	10	MSTRG.148;MSTRG.6546;MSTRG.13639	3	563	59	10741	0.604251
GO:0015662	ATPase activity, coupled to transmembrane movement of ions, phosphorylative mechanism	molecular_function	7	MSTRG.24334;MSTRG.24985	2	563	39	10741	0.613761
GO:0006754	ATP biosynthetic process	biological_process	12	MSTRG.24334;MSTRG.24985	2	563	39	10741	0.613761
GO:0051301	cell division	biological_process	4	MSTRG.22190;MSTRG.8774;MSTRG.8372	3	563	60	10741	0.615732
GO:0009116	nucleoside metabolic process	biological_process	8	MSTRG.30612	1	563	18	10741	0.62088
GO:0008375	acetylglucosaminyltransferase activity	molecular_function	7	MSTRG.3940	1	563	18	10741	0.62088
GO:0001522	pseudouridine synthesis	biological_process	10	MSTRG.14988	1	563	18	10741	0.62088
GO:0003755	peptidyl-prolyl cis-trans isomerase activity	molecular_function	6	MSTRG.8609;MSTRG.25146	2	563	40	10741	0.627636
GO:0004497	monooxygenase activity	molecular_function	5	MSTRG.4799;MSTRG.16460;MSTRG.6324;MSTRG.19044;MSTRG.5031;MSTRG.8597;MSTRG.5034	7	563	143	10741	0.628115
GO:0030001	metal ion transport	biological_process	8	MSTRG.24983;MSTRG.29473;MSTRG.9207	3	563	62	10741	0.638014
GO:0016740	transferase activity	molecular_function	4	MSTRG.15643;MSTRG.25740;MSTRG.23005	3	563	62	10741	0.638014
GO:0004519	endonuclease activity	molecular_function	7	MSTRG.19650	1	563	19	10741	0.640785
GO:0008289	lipid binding	molecular_function	4	MSTRG.19755	1	563	19	10741	0.640785
GO:0046658	anchored component of plasma membrane	cellular_component	6	MSTRG.12539	1	563	19	10741	0.640785
GO:0046854	phosphatidylinositol phosphorylation	biological_process	10	MSTRG.1638	1	563	19	10741	0.640785
GO:0009451	RNA modification	biological_process	9	MSTRG.14988	1	563	19	10741	0.640785
GO:0003725	double-stranded RNA binding	molecular_function	7	MSTRG.21010	1	563	19	10741	0.640785
GO:0003777	microtubule motor activity	molecular_function	10	MSTRG.18276;MSTRG.235	2	563	41	10741	0.641121
GO:0006418	tRNA aminoacylation for protein translation	biological_process	12	MSTRG.18251;MSTRG.2267	2	563	41	10741	0.641121
GO:0016042	lipid catabolic process	biological_process	6	MSTRG.19765;MSTRG.12094	2	563	41	10741	0.641121
GO:0009058	biosynthetic process	biological_process	4	MSTRG.23907;MSTRG.17143;MSTRG.28140;MSTRG.24357;MSTRG.14053	5	563	104	10741	0.642121
GO:0004713	protein tyrosine kinase activity	molecular_function	8	MSTRG.14110;MSTRG.22191;MSTRG.3736;MSTRG.23956;MSTRG.27652;MSTRG.26250;MSTRG.16129;MSTRG.20632;MSTRG.3129;MSTRG.8540;MSTRG.26167;MSTRG.24879;MSTRG.14734;MSTRG.14731;MSTRG.29016;MSTRG.24638;MSTRG.26955;MSTRG.11361;Bv7_173640_iepa;MSTRG.9163;MSTRG.30526;MSTRG.26487;MSTRG.24452;MSTRG.20492;MSTRG.19273;MSTRG.4447;MSTRG.21633;MSTRG.26174	28	563	563	10741	0.643618
GO:0005794	Golgi apparatus	cellular_component	6	MSTRG.2370;MSTRG.16563;MSTRG.16435	3	563	63	10741	0.64881
GO:0016705	oxidoreductase activity, acting on paired donors, with incorporation or reduction of molecular oxygen	molecular_function	5	MSTRG.5034;MSTRG.4799;MSTRG.16460;MSTRG.8597;MSTRG.5031;MSTRG.6324;MSTRG.19044	7	563	147	10741	0.656862
GO:0000785	chromatin	cellular_component	6	MSTRG.12415	1	563	20	10741	0.659647
GO:0006807	nitrogen compound metabolic process	biological_process	4	MSTRG.25106	1	563	20	10741	0.659647
GO:0009982	pseudouridine synthase activity	molecular_function	6	MSTRG.14988	1	563	20	10741	0.659647
GO:0048366	leaf development	biological_process	7	MSTRG.148	1	563	20	10741	0.659647
GO:0000079	regulation of cyclin-dependent protein serine/threonine kinase activity	biological_process	12	MSTRG.8372	1	563	20	10741	0.659647
GO:0019901	protein kinase binding	molecular_function	7	MSTRG.8372	1	563	20	10741	0.659647
GO:0009585	red, far-red light phototransduction	biological_process	6	MSTRG.12006	1	563	20	10741	0.659647
GO:0051287	NAD binding	molecular_function	6	MSTRG.12980;MSTRG.6354	2	563	43	10741	0.666931
GO:0004672	protein kinase activity	molecular_function	7	MSTRG.3129;MSTRG.20492;MSTRG.27652;MSTRG.26487;MSTRG.14731;MSTRG.3736;MSTRG.19273;MSTRG.29016;MSTRG.30526;MSTRG.26167;MSTRG.11361;MSTRG.21633;MSTRG.24452;MSTRG.24879;MSTRG.23956;MSTRG.20632;MSTRG.26955;MSTRG.3250;MSTRG.22191;MSTRG.12698;MSTRG.9163;MSTRG.14734;MSTRG.26174;MSTRG.24638;MSTRG.8540;MSTRG.14110;MSTRG.16129;Bv7_173640_iepa;MSTRG.26250;MSTRG.4447	30	563	610	10741	0.671106
GO:0046777	protein autophosphorylation	biological_process	10	MSTRG.23956	1	563	21	10741	0.677521
GO:0000786	nucleosome	cellular_component	5	MSTRG.30156	1	563	21	10741	0.677521
GO:0051537	2 iron, 2 sulfur cluster binding	molecular_function	6	MSTRG.22109	1	563	21	10741	0.677521
GO:0006811	ion transport	biological_process	6	MSTRG.11124	1	563	21	10741	0.677521
GO:0016769	transferase activity, transferring nitrogenous groups	molecular_function	5	MSTRG.24357	1	563	21	10741	0.677521
GO:0003682	chromatin binding	molecular_function	4	MSTRG.25146	1	563	21	10741	0.677521
GO:0010200	response to chitin	biological_process	7	MSTRG.6594	1	563	22	10741	0.694457
GO:0009873	ethylene-activated signaling pathway	biological_process	7	MSTRG.3692	1	563	22	10741	0.694457
GO:0009414	response to water deprivation	biological_process	5	MSTRG.22352;MSTRG.6855	2	563	46	10741	0.702811
GO:0004812	aminoacyl-tRNA ligase activity	molecular_function	6	MSTRG.18251;MSTRG.2267	2	563	46	10741	0.702811
GO:0006468	protein phosphorylation	biological_process	9	MSTRG.20492;MSTRG.3736;MSTRG.4447;MSTRG.24879;MSTRG.3250;MSTRG.26487;MSTRG.19273;MSTRG.14734;MSTRG.26174;MSTRG.26167;MSTRG.22191;MSTRG.12698;MSTRG.16129;MSTRG.11361;MSTRG.26955;MSTRG.14731;MSTRG.14110;MSTRG.23956;MSTRG.3129;MSTRG.30526;MSTRG.9163;MSTRG.24638;MSTRG.27652;MSTRG.26250;MSTRG.24452;MSTRG.8540;MSTRG.21633;MSTRG.20632;MSTRG.29016;Bv7_173640_iepa	30	563	620	10741	0.705174
GO:0004252	serine-type endopeptidase activity	molecular_function	8	MSTRG.16925;MSTRG.8616;MSTRG.9684	3	563	69	10741	0.70874
GO:0043086	negative regulation of catalytic activity	biological_process	6	MSTRG.8616	1	563	23	10741	0.710505
GO:0003993	acid phosphatase activity	molecular_function	8	MSTRG.9584	1	563	23	10741	0.710505
GO:0030244	cellulose biosynthetic process	biological_process	11	MSTRG.22190	1	563	23	10741	0.710505
GO:0006352	DNA-templated transcription, initiation	biological_process	8	MSTRG.14443	1	563	23	10741	0.710505
GO:0016702	oxidoreductase activity, acting on single donors with incorporation of molecular oxygen, incorporation of two atoms of oxygen	molecular_function	6	MSTRG.4296	1	563	23	10741	0.710505
GO:0006289	nucleotide-excision repair	biological_process	9	MSTRG.25561	1	563	23	10741	0.710505
GO:0003700	DNA-binding transcription factor activity	molecular_function	4	MSTRG.12411;MSTRG.24381;MSTRG.11262;MSTRG.6998;MSTRG.13268;MSTRG.8792;MSTRG.12122;MSTRG.3692;MSTRG.6594;MSTRG.30324;MSTRG.15233;MSTRG.13285	12	563	259	10741	0.711839
GO:0004674	protein serine/threonine kinase activity	molecular_function	8	MSTRG.14110;MSTRG.3736;MSTRG.26174;MSTRG.16129;MSTRG.4447;MSTRG.26955;MSTRG.11361;MSTRG.27652;MSTRG.20492;MSTRG.21633;MSTRG.29016;MSTRG.26487;MSTRG.14731;MSTRG.14734;MSTRG.3129;MSTRG.23956;MSTRG.8540;MSTRG.26250;MSTRG.22191;MSTRG.9163;MSTRG.24638;MSTRG.19273;MSTRG.26167;MSTRG.29422;Bv7_173640_iepa	25	563	523	10741	0.714983
GO:0046686	response to cadmium ion	biological_process	7	MSTRG.13332;MSTRG.16705;MSTRG.6764	3	563	70	10741	0.717926
GO:0015986	ATP synthesis coupled proton transport	biological_process	13	MSTRG.30467	1	563	24	10741	0.725712
GO:0016597	amino acid binding	molecular_function	7	MSTRG.22191	1	563	24	10741	0.725712
GO:0006464	cellular protein modification process	biological_process	8	MSTRG.19060	1	563	24	10741	0.725712
GO:0009658	chloroplast organization	biological_process	7	MSTRG.21609	1	563	24	10741	0.725712
GO:0006413	translational initiation	biological_process	5	MSTRG.15428	1	563	24	10741	0.725712
GO:0004553	hydrolase activity, hydrolyzing O-glycosyl compounds	molecular_function	6	MSTRG.12239;MSTRG.26828;MSTRG.13957;MSTRG.24892;MSTRG.7097;MSTRG.13950;MSTRG.16663;MSTRG.13960	8	563	179	10741	0.727954
GO:0005506	iron ion binding	molecular_function	8	MSTRG.3136;MSTRG.26985;MSTRG.5034;MSTRG.16460;MSTRG.5031;MSTRG.8597;MSTRG.6324;MSTRG.4799;MSTRG.19044;MSTRG.4296	10	563	223	10741	0.738832
GO:0009536	plastid	cellular_component	6	MSTRG.7344	1	563	25	10741	0.740121
GO:0044267	cellular protein metabolic process	biological_process	7	MSTRG.12539	1	563	25	10741	0.740121
GO:0004842	ubiquitin-protein transferase activity	molecular_function	6	MSTRG.6546;MSTRG.16709;MSTRG.4447	3	563	73	10741	0.744133
GO:0009507	chloroplast	cellular_component	7	MSTRG.19060;MSTRG.9291;MSTRG.9684;MSTRG.22122;MSTRG.24334;MSTRG.6594;MSTRG.22196;MSTRG.12679;MSTRG.27243;MSTRG.20340;MSTRG.13025;MSTRG.4296;MSTRG.24195;MSTRG.16925;MSTRG.24638;MSTRG.25038;MSTRG.6764;MSTRG.23523;MSTRG.26942;Bv5_117170_rarm	20	563	432	10741	0.75075
GO:0005622	intracellular	cellular_component	4	MSTRG.25491;MSTRG.11309;MSTRG.27798;MSTRG.13620;MSTRG.4845;MSTRG.21010;MSTRG.14991;MSTRG.25561;MSTRG.18463;MSTRG.25026;MSTRG.3023;MSTRG.19650;MSTRG.15428;MSTRG.22266;MSTRG.27054;MSTRG.7192;MSTRG.13104;MSTRG.20705;MSTRG.8543;MSTRG.13025;MSTRG.17192;MSTRG.27310;MSTRG.2863;MSTRG.13401;MSTRG.7658;MSTRG.13743	26	563	554	10741	0.751401
GO:0006334	nucleosome assembly	biological_process	7	MSTRG.30156	1	563	26	10741	0.753775
GO:0050662	coenzyme binding	molecular_function	5	MSTRG.12980;MSTRG.16147	2	563	51	10741	0.755426
GO:0016021	integral component of membrane	cellular_component	5	MSTRG.24087;MSTRG.25320;MSTRG.19848;MSTRG.24334;MSTRG.22352;MSTRG.6803;MSTRG.19408;MSTRG.22087;MSTRG.32994;MSTRG.25774;MSTRG.29473;MSTRG.14727;MSTRG.15741;MSTRG.23956;MSTRG.13032;MSTRG.19044;MSTRG.26752;MSTRG.3841;MSTRG.148;MSTRG.30456;MSTRG.20632;MSTRG.15765;MSTRG.19759;MSTRG.11401;MSTRG.19000;MSTRG.25740;MSTRG.6255;MSTRG.30216;MSTRG.808;MSTRG.20185;MSTRG.5024;MSTRG.22190;MSTRG.18799;MSTRG.19831…	49	563	1019	10741	0.763381
GO:0005886	plasma membrane	cellular_component	4	MSTRG.22077;MSTRG.12679;MSTRG.18841;MSTRG.4434;MSTRG.3026;MSTRG.26283;MSTRG.20632;MSTRG.8308;MSTRG.13743;MSTRG.14792;MSTRG.10970;MSTRG.4829;MSTRG.26985;MSTRG.3692;MSTRG.11346;MSTRG.30456;MSTRG.6255;MSTRG.11361;MSTRG.2862;MSTRG.23956;MSTRG.21878	21	563	457	10741	0.766602
GO:0005777	peroxisome	cellular_component	7	MSTRG.19003;MSTRG.5265	2	563	53	10741	0.774114
GO:0008080	N-acetyltransferase activity	molecular_function	8	MSTRG.15204	1	563	28	10741	0.778971
GO:0008033	tRNA processing	biological_process	11	MSTRG.13919	1	563	28	10741	0.778971
GO:0005737	cytoplasm	cellular_component	5	MSTRG.17607;MSTRG.15162;MSTRG.8565;MSTRG.148;MSTRG.12539;MSTRG.18859;MSTRG.29681;MSTRG.11586;MSTRG.3692;MSTRG.12980;MSTRG.2267;MSTRG.9672;MSTRG.21878;MSTRG.28020;MSTRG.11273;MSTRG.5595;MSTRG.16709;MSTRG.27895;MSTRG.19060;MSTRG.18251;MSTRG.27858	21	563	461	10741	0.779786
GO:0005618	cell wall	cellular_component	5	MSTRG.27473;MSTRG.15765;MSTRG.13332;MSTRG.12539	4	563	101	10741	0.782813
GO:0030247	polysaccharide binding	molecular_function	5	MSTRG.14731	1	563	29	10741	0.790587
GO:0004721	phosphoprotein phosphatase activity	molecular_function	8	MSTRG.9642	1	563	29	10741	0.790587
GO:0042803	protein homodimerization activity	molecular_function	6	MSTRG.12006	1	563	29	10741	0.790587
GO:0004806	triglyceride lipase activity	molecular_function	7	MSTRG.12094	1	563	29	10741	0.790587
GO:0043565	sequence-specific DNA binding	molecular_function	7	MSTRG.13268;MSTRG.12411;MSTRG.24381;MSTRG.13285;MSTRG.15233;MSTRG.6594;MSTRG.30324;MSTRG.30298	8	563	192	10741	0.795166
GO:0006633	fatty acid biosynthetic process	biological_process	10	MSTRG.26985;MSTRG.28140	2	563	56	10741	0.799805
GO:0016791	phosphatase activity	molecular_function	7	MSTRG.1597	1	563	30	10741	0.801593
GO:0009416	response to light stimulus	biological_process	6	MSTRG.26283	1	563	31	10741	0.812022
GO:0005975	carbohydrate metabolic process	biological_process	5	MSTRG.23005;MSTRG.24892;MSTRG.11273;MSTRG.13950;MSTRG.12980;MSTRG.12239;Bv_03050_cimk;MSTRG.13960;MSTRG.30656;MSTRG.7097;MSTRG.13957;MSTRG.16663;MSTRG.19279;MSTRG.26828	14	563	327	10741	0.819314
GO:0016787	hydrolase activity	molecular_function	4	Bv3_063580_yyyz;MSTRG.19268;MSTRG.24991;MSTRG.12930;MSTRG.8744;MSTRG.15640;MSTRG.9584;MSTRG.29681;MSTRG.19765	9	563	220	10741	0.821776
GO:0005216	ion channel activity	molecular_function	6	MSTRG.11124	1	563	32	10741	0.821903
GO:0048544	recognition of pollen	biological_process	5	MSTRG.3129	1	563	32	10741	0.821903
GO:0003743	translation initiation factor activity	molecular_function	8	MSTRG.15428	1	563	32	10741	0.821903
GO:0006486	protein glycosylation	biological_process	9	MSTRG.16435	1	563	32	10741	0.821903
GO:0009535	chloroplast thylakoid membrane	cellular_component	8	MSTRG.15266;MSTRG.21609;MSTRG.5024;Bv9_207820_sxfy;MSTRG.17699	5	563	131	10741	0.82355
GO:0006950	response to stress	biological_process	4	MSTRG.3692;Bv7_173640_iepa;MSTRG.27858	3	563	84	10741	0.823917
GO:0009579	thylakoid	cellular_component	5	MSTRG.32994	1	563	33	10741	0.831266
GO:0006869	lipid transport	biological_process	7	MSTRG.19755	1	563	34	10741	0.840138
GO:0020037	heme binding	molecular_function	6	MSTRG.8597;MSTRG.4799;MSTRG.19044;MSTRG.5034;MSTRG.16460;MSTRG.7669;MSTRG.19483;MSTRG.6324;MSTRG.9433;MSTRG.5031	10	563	247	10741	0.840773
GO:0016620	oxidoreductase activity, acting on the aldehyde or oxo group of donors, NAD or NADP as acceptor	molecular_function	6	MSTRG.26792	1	563	35	10741	0.848544
GO:0006520	cellular amino acid metabolic process	biological_process	8	MSTRG.29681	1	563	35	10741	0.848544
GO:0007264	small GTPase mediated signal transduction	biological_process	6	MSTRG.4845;MSTRG.27310	2	563	63	10741	0.849912
GO:0005773	vacuole	cellular_component	6	MSTRG.30467;MSTRG.9837;MSTRG.22196	3	563	89	10741	0.852534
GO:0004190	aspartic-type endopeptidase activity	molecular_function	8	MSTRG.23063	1	563	36	10741	0.856509
GO:0016614	oxidoreductase activity, acting on CH-OH group of donors	molecular_function	5	MSTRG.12980	1	563	37	10741	0.864055
GO:0009734	auxin-activated signaling pathway	biological_process	6	MSTRG.30039	1	563	38	10741	0.871205
GO:0046983	protein dimerization activity	molecular_function	5	MSTRG.13268;MSTRG.8974;MSTRG.24381;MSTRG.12411	4	563	120	10741	0.880961
GO:0004601	peroxidase activity	molecular_function	4	MSTRG.9433;MSTRG.7669;MSTRG.19483	3	563	95	10741	0.881451
GO:0051536	iron-sulfur cluster binding	molecular_function	5	MSTRG.12005	1	563	40	10741	0.884399
GO:0007275	multicellular organism development	biological_process	4	MSTRG.6546	1	563	40	10741	0.884399
GO:0000287	magnesium ion binding	molecular_function	7	MSTRG.15545;MSTRG.30612;MSTRG.1889	3	563	97	10741	0.889906
GO:0016757	transferase activity, transferring glycosyl groups	molecular_function	5	MSTRG.18932	1	563	41	10741	0.890481
GO:0006629	lipid metabolic process	biological_process	5	MSTRG.19610;MSTRG.19765;MSTRG.7279;MSTRG.12094;MSTRG.8744	5	563	148	10741	0.893687
GO:0030246	carbohydrate binding	molecular_function	4	MSTRG.15806	1	563	44	10741	0.906877
GO:0005739	mitochondrion	cellular_component	6	MSTRG.21264;MSTRG.11586;MSTRG.3255;MSTRG.5595;MSTRG.8517;MSTRG.14727;MSTRG.5227;MSTRG.9291	8	563	224	10741	0.907019
GO:0005198	structural molecule activity	molecular_function	3	MSTRG.6840	1	563	45	10741	0.911778
GO:0016567	protein ubiquitination	biological_process	11	MSTRG.6546	1	563	46	10741	0.916422
GO:0006952	defense response	biological_process	5	MSTRG.4447;MSTRG.22043;MSTRG.17737;MSTRG.9671;MSTRG.26534	5	563	156	10741	0.917378
GO:0007018	microtubule-based movement	biological_process	5	MSTRG.235	1	563	47	10741	0.920821
GO:0044237	cellular metabolic process	biological_process	4	MSTRG.17192	1	563	52	10741	0.939585
GO:0050660	flavin adenine dinucleotide binding	molecular_function	6	MSTRG.9672;MSTRG.3473	2	563	85	10741	0.941995
GO:0043531	ADP binding	molecular_function	9	MSTRG.15347;MSTRG.9359;MSTRG.9671	3	563	114	10741	0.942573
GO:0016020	membrane	cellular_component	3	MSTRG.24985;MSTRG.1072;MSTRG.11946;MSTRG.11346;MSTRG.17096;MSTRG.24334;MSTRG.19730;MSTRG.25310;MSTRG.11124;MSTRG.8267;MSTRG.11144;MSTRG.27310;MSTRG.26639;MSTRG.26752;MSTRG.7344;MSTRG.10970;MSTRG.15991;MSTRG.4968;MSTRG.7077;MSTRG.10863;MSTRG.7835;MSTRG.22921;MSTRG.3940;MSTRG.30216;MSTRG.19831;MSTRG.25320;MSTRG.30456;MSTRG.20185;MSTRG.22109;Bv_86200_gjaz;MSTRG.2370;MSTRG.3432;MSTRG.20154;MSTRG.1200…	36	563	865	10741	0.945043
GO:0005874	microtubule	cellular_component	7	MSTRG.235	1	563	55	10741	0.948638
GO:0005576	extracellular region	cellular_component	3	MSTRG.29358;MSTRG.24023;MSTRG.27473	3	563	119	10741	0.952891
GO:0006915	apoptotic process	biological_process	6	MSTRG.9671;MSTRG.15347;MSTRG.9359	3	563	119	10741	0.952891
GO:0016706	2-oxoglutarate-dependent dioxygenase activity	molecular_function	6	MSTRG.22679;MSTRG.3136	2	563	91	10741	0.955659
GO:0022857	transmembrane transporter activity	molecular_function	4	MSTRG.18799	1	563	58	10741	0.956337
GO:0006979	response to oxidative stress	biological_process	5	MSTRG.19483;MSTRG.7669;MSTRG.9433	3	563	122	10741	0.958224
GO:0008168	methyltransferase activity	molecular_function	6	MSTRG.13919;MSTRG.15545;MSTRG.12075;MSTRG.21264	4	563	150	10741	0.958472
GO:0015031	protein transport	biological_process	9	MSTRG.27310;MSTRG.11401;MSTRG.17050	3	563	123	10741	0.959872
GO:0016758	transferase activity, transferring hexosyl groups	molecular_function	6	MSTRG.22190;MSTRG.14388	2	563	94	10741	0.961279
GO:0009055	electron transfer activity	molecular_function	5	MSTRG.12005;MSTRG.8597;MSTRG.19044;MSTRG.6324;MSTRG.16460;MSTRG.5034;MSTRG.4799;MSTRG.5031	8	563	257	10741	0.96332
GO:0003735	structural constituent of ribosome	molecular_function	4	MSTRG.27054;MSTRG.3023;MSTRG.25491;MSTRG.2863;MSTRG.8543	5	563	197	10741	0.979712
GO:0005215	transporter activity	molecular_function	3	MSTRG.20185;MSTRG.26752;MSTRG.29641;MSTRG.30456	4	563	169	10741	0.97974
GO:0005840	ribosome	cellular_component	6	MSTRG.3023;MSTRG.2863;MSTRG.25491;MSTRG.27054;MSTRG.8543	5	563	202	10741	0.983092
GO:0006412	translation	biological_process	8	MSTRG.27054;MSTRG.2267;MSTRG.3023;MSTRG.3997;MSTRG.8543;MSTRG.25491;MSTRG.2863	7	563	257	10741	0.983618
GO:0006810	transport	biological_process	5	MSTRG.27798;MSTRG.30456;MSTRG.24087;MSTRG.30216;MSTRG.11707;MSTRG.22087;MSTRG.26752;MSTRG.3432;MSTRG.20185	9	563	311	10741	0.984688
GO:0009570	chloroplast stroma	cellular_component	8	Bv9_207820_sxfy;MSTRG.26880;MSTRG.3104;MSTRG.7097	4	563	181	10741	0.987334
GO:0003824	catalytic activity	molecular_function	3	MSTRG.16663;MSTRG.9080;MSTRG.7097;Bv3_063580_yyyz;MSTRG.24334;MSTRG.12707;MSTRG.19279;MSTRG.23758;MSTRG.13960;Bv_07490_jsxg;MSTRG.12239;MSTRG.30039;MSTRG.24357;MSTRG.15643;MSTRG.25561;MSTRG.29584;MSTRG.13957;MSTRG.29576;MSTRG.24763;MSTRG.27053;MSTRG.19003;MSTRG.24985;MSTRG.15640;MSTRG.17192;MSTRG.19060;MSTRG.24892;MSTRG.2130;MSTRG.11143;MSTRG.26792;MSTRG.4434;MSTRG.28140;MSTRG.13950;MSTRG.21794	33	563	892	10741	0.990063
GO:0005783	endoplasmic reticulum	cellular_component	6	MSTRG.16435;MSTRG.26985	2	563	128	10741	0.992039
GO:0005507	copper ion binding	molecular_function	8	MSTRG.12680	1	563	105	10741	0.996591
GO:0005509	calcium ion binding	molecular_function	7	MSTRG.11669;MSTRG.14092	2	563	148	10741	0.996955
GO:0055114	oxidation-reduction process	biological_process	4	MSTRG.3136;MSTRG.3473;Bv8u_204220_cewg;MSTRG.4296;MSTRG.12980;MSTRG.12509;MSTRG.26985;MSTRG.15234;MSTRG.19044;MSTRG.22679;Bv9_207820_sxfy;MSTRG.19483;MSTRG.5034;MSTRG.9672;MSTRG.6354;MSTRG.22109;MSTRG.5031;MSTRG.10970;MSTRG.7669;MSTRG.27247;MSTRG.16460;MSTRG.9433;MSTRG.16147;MSTRG.6324;MSTRG.1888;MSTRG.26792;MSTRG.4799;MSTRG.8597	28	563	864	10741	0.99867
GO:0009941	chloroplast envelope	cellular_component	7	MSTRG.18476	1	563	134	10741	0.999297
GO:0016491	oxidoreductase activity	molecular_function	4	MSTRG.22109;MSTRG.27247;MSTRG.22679;MSTRG.26985;Bv8u_204220_cewg;MSTRG.12980;MSTRG.15234;MSTRG.12509;MSTRG.16147;MSTRG.3136	10	563	498	10741	0.999942
GO:0008152	metabolic process	biological_process	3	MSTRG.26792;MSTRG.24334;MSTRG.15204;MSTRG.15643;MSTRG.30039;MSTRG.29681;MSTRG.19765;MSTRG.28140;MSTRG.22191;Bv_07490_jsxg;MSTRG.6354;MSTRG.14388;MSTRG.24985	13	563	660	10741	0.999997
