# Supplementary material for: Identification of the Genes Encoding B3 Domain-Containing Proteins Related to Vernalization of Beta vulgaris
Source: Genes (Basel). 2022 Nov 25;13(12):2217. doi: 10.3390/genes13122217 (PMC9778101; doi:10.3390/genes13122217)
Supplement: Supplementary file 1 [file genes-13-02217-s001.zip › Table S6. KEGG pathway assignments for mRNAs.xlsx]

## Sheet: Sheet1
Table S6. KEGG pathway assignments for mRNAs
pathway_id	pathway_name	Genes	S gene number	TS gene number	B gene number	TB gene number	pvalue
3013	RNA transport	MSTRG.18662;MSTRG.26787;MSTRG.26460;MSTRG.9208;MSTRG.19730;MSTRG.24454;MSTRG.8175;MSTRG.14053;MSTRG.350;MSTRG.26942;MSTRG.14937;MSTRG.19848;MSTRG.27310;MSTRG.15428;MSTRG.3436;MSTRG.27243;MSTRG.25333;MSTRG.8257;MSTRG.8141;MSTRG.27958;MSTRG.12679;MSTRG.28020;MSTRG.2573;MSTRG.17434;MSTRG.25026;MSTRG.30188;MSTRG.11937;MSTRG.24983;MSTRG.11707	29	358	276	7390	6.18376e-05
3440	Homologous recombination	MSTRG.9653;MSTRG.11262;MSTRG.20382;MSTRG.16547;MSTRG.25868;MSTRG.14377;MSTRG.4979;MSTRG.21509;MSTRG.13104;MSTRG.3841;MSTRG.3031;MSTRG.17192;MSTRG.29561;MSTRG.24979	14	358	105	7390	0.000501187
3015	mRNA surveillance pathway	MSTRG.12002;MSTRG.17434;MSTRG.10175;MSTRG.25333;MSTRG.12698;MSTRG.11937;MSTRG.19661;MSTRG.25026;MSTRG.19918;MSTRG.9208;MSTRG.10901;MSTRG.778;MSTRG.9584;MSTRG.29422;MSTRG.30188;MSTRG.8141;MSTRG.16346	17	358	177	7390	0.00526182
3410	Base excision repair	MSTRG.18660;MSTRG.9676;MSTRG.25561;MSTRG.26603;MSTRG.9653;MSTRG.19650;MSTRG.12707;MSTRG.13104	8	358	77	7390	0.0320721
290	Valine, leucine and isoleucine biosynthesis	MSTRG.15677;MSTRG.20340;MSTRG.9046;MSTRG.5400	4	358	26	7390	0.0348093
3040	Spliceosome	MSTRG.10204;MSTRG.13614;MSTRG.25803;MSTRG.21807;MSTRG.8141;MSTRG.429;MSTRG.19062;MSTRG.27913;MSTRG.26741;MSTRG.30413;MSTRG.9019;MSTRG.22266;MSTRG.910;MSTRG.11466;MSTRG.15101;MSTRG.30051;MSTRG.13761;MSTRG.25146;MSTRG.12415;MSTRG.25542;MSTRG.29455;MSTRG.6409;MSTRG.25026;MSTRG.25422;MSTRG.6458	25	358	354	7390	0.0363389
3060	Protein export	MSTRG.15806;MSTRG.8267;MSTRG.21609;MSTRG.7344;MSTRG.6998;MSTRG.14727;MSTRG.3250	7	358	72	7390	0.0586864
944	Flavone and flavonol biosynthesis	MSTRG.19044;MSTRG.20176	2	358	9	7390	0.0672358
660	C5-Branched dibasic acid metabolism	MSTRG.15677;MSTRG.5400	2	358	10	7390	0.081423
232	Caffeine metabolism	MSTRG.6324;MSTRG.5031;MSTRG.5034	3	358	24	7390	0.107711
310	Lysine degradation	MSTRG.28601;MSTRG.24031;MSTRG.19637;MSTRG.22113;MSTRG.7356	5	358	53	7390	0.112282
1210	2-Oxocarboxylic acid metabolism	MSTRG.9046;MSTRG.20340;MSTRG.5400;MSTRG.29681;MSTRG.24357;MSTRG.8372;MSTRG.20506;MSTRG.15677	8	358	101	7390	0.11568
591	Linoleic acid metabolism	MSTRG.4296;MSTRG.6324;MSTRG.5034;MSTRG.5031	4	358	40	7390	0.126602
4712	Circadian rhythm - plant	MSTRG.11309;MSTRG.11152;MSTRG.3255;MSTRG.30144;MSTRG.25736;MSTRG.12006;MSTRG.27626;MSTRG.18108	8	358	106	7390	0.141181
220	Arginine biosynthesis	MSTRG.29681;MSTRG.13025;MSTRG.20506;MSTRG.24357	4	358	43	7390	0.153274
3008	Ribosome biogenesis in eukaryotes	MSTRG.27310;MSTRG.7658;MSTRG.3997;MSTRG.30147;MSTRG.13187;MSTRG.21184;MSTRG.6549;MSTRG.13919;MSTRG.14934;MSTRG.14991;MSTRG.3401	11	358	165	7390	0.176122
3020	RNA polymerase	MSTRG.12182;MSTRG.25048;MSTRG.23965;MSTRG.10956;MSTRG.22196	5	358	62	7390	0.180331
130	Ubiquinone and other terpenoid-quinone biosynthesis	MSTRG.11541;MSTRG.21264;MSTRG.29043;MSTRG.23907	4	358	46	7390	0.181849
511	Other glycan degradation	MSTRG.26828;MSTRG.9451;MSTRG.11274;MSTRG.11273;MSTRG.8996	5	358	63	7390	0.188696
3430	Mismatch repair	MSTRG.7877;MSTRG.13529;MSTRG.26603;MSTRG.18857;MSTRG.6369;MSTRG.20705	6	358	80	7390	0.190451
4120	Ubiquitin mediated proteolysis	MSTRG.22355;MSTRG.6855;MSTRG.20941;MSTRG.16925;MSTRG.8774;MSTRG.6546;MSTRG.19848;MSTRG.12680;MSTRG.8609;MSTRG.7511;MSTRG.11152;MSTRG.11744	12	358	187	7390	0.195411
3450	Non-homologous end-joining	MSTRG.8565;MSTRG.25561	2	358	17	7390	0.197905
780	Biotin metabolism	MSTRG.28140;MSTRG.23758	2	358	17	7390	0.197905
760	Nicotinate and nicotinamide metabolism	MSTRG.26963;MSTRG.4626;MSTRG.24031	3	358	32	7390	0.200626
785	Lipoic acid metabolism	MSTRG.19060	1	358	5	7390	0.219915
4070	Phosphatidylinositol signaling system	MSTRG.6927;MSTRG.30156;MSTRG.21129;MSTRG.1638;MSTRG.33371;MSTRG.25310	6	358	84	7390	0.221132
250	Alanine, aspartate and glutamate metabolism	MSTRG.4626;MSTRG.24357;MSTRG.29584;MSTRG.24031	4	358	50	7390	0.222369
790	Folate biosynthesis	MSTRG.16151;MSTRG.17143	2	358	20	7390	0.252387
524	Neomycin, kanamycin and gentamicin biosynthesis	MSTRG.30656	1	358	6	7390	0.25773
3420	Nucleotide excision repair	MSTRG.13332;MSTRG.9653;MSTRG.26603;MSTRG.6855;MSTRG.13104;MSTRG.25824;MSTRG.20705;MSTRG.11744;MSTRG.971;MSTRG.12985	10	358	163	7390	0.265568
943	Isoflavonoid biosynthesis	MSTRG.20176	1	358	7	7390	0.293718
230	Purine metabolism	MSTRG.9653;MSTRG.22406;MSTRG.30612;MSTRG.26963;MSTRG.23965;MSTRG.13104;MSTRG.10956;MSTRG.22196;MSTRG.12182;MSTRG.25048	10	358	174	7390	0.334986
905	Brassinosteroid biosynthesis	MSTRG.16460;MSTRG.4799	2	358	27	7390	0.378853
3018	RNA degradation	MSTRG.7658;MSTRG.20536;MSTRG.8488;MSTRG.11064;MSTRG.23234;MSTRG.17434;MSTRG.14551;MSTRG.23523;MSTRG.10615;MSTRG.21010;MSTRG.11937	11	358	206	7390	0.414163
901	Indole alkaloid biosynthesis	MSTRG.13065	1	358	11	7390	0.421086
430	Taurine and hypotaurine metabolism	MSTRG.29584	1	358	11	7390	0.421086
730	Thiamine metabolism	MSTRG.1889	1	358	12	7390	0.449173
4122	Sulfur relay system	MSTRG.16151	1	358	13	7390	0.4759
770	Pantothenate and CoA biosynthesis	MSTRG.20340;MSTRG.9046	2	358	33	7390	0.479843
240	Pyrimidine metabolism	MSTRG.23965;MSTRG.25048;MSTRG.9653;MSTRG.13104;MSTRG.12182;MSTRG.22196;MSTRG.15708;MSTRG.26963;MSTRG.10956	9	358	181	7390	0.517267
52	Galactose metabolism	MSTRG.26828;MSTRG.30656;MSTRG.19843;MSTRG.12509;MSTRG.18932	5	358	98	7390	0.518433
562	Inositol phosphate metabolism	MSTRG.21129;MSTRG.25310;MSTRG.6927;MSTRG.1638	4	358	80	7390	0.54715
563	Glycosylphosphatidylinositol (GPI)-anchor biosynthesis	MSTRG.22190;MSTRG.13032	2	358	38	7390	0.555925
1230	Biosynthesis of amino acids	MSTRG.8372;MSTRG.9359;MSTRG.29681;MSTRG.5400;MSTRG.30612;MSTRG.20506;MSTRG.6354;MSTRG.24357;MSTRG.20340;MSTRG.9046;MSTRG.15643;MSTRG.12382;MSTRG.15677	13	358	271	7390	0.556244
902	Monoterpenoid biosynthesis	MSTRG.26283	1	358	17	7390	0.570486
270	Cysteine and methionine metabolism	MSTRG.15643;MSTRG.1888;MSTRG.9046;MSTRG.20340	4	358	83	7390	0.576621
941	Flavonoid biosynthesis	MSTRG.2130;MSTRG.8665;MSTRG.19044;MSTRG.3136	4	358	87	7390	0.614173
190	Oxidative phosphorylation	MSTRG.22109;MSTRG.30467;MSTRG.24334;MSTRG.9214;MSTRG.10970;MSTRG.24985;Bv8u_204220_cewg	7	358	159	7390	0.656932
520	Amino sugar and nucleotide sugar metabolism	MSTRG.4119;MSTRG.26167;MSTRG.3129;MSTRG.30656;MSTRG.9163;MSTRG.18476;MSTRG.26174;MSTRG.19843;MSTRG.29016;MSTRG.26250	10	358	227	7390	0.667917
4130	SNARE interactions in vesicular transport	MSTRG.27561;MSTRG.24087	2	358	47	7390	0.672103
4626	Plant-pathogen interaction	MSTRG.8540;MSTRG.18803;MSTRG.6594;MSTRG.24452;MSTRG.11124;MSTRG.13025;MSTRG.11361;MSTRG.15347;MSTRG.14731;Bv7_173640_iepa;MSTRG.20632;MSTRG.30156;MSTRG.23956;MSTRG.9671;MSTRG.30526;MSTRG.20492;MSTRG.24879;MSTRG.14734;MSTRG.6255;MSTRG.19273;MSTRG.15765;MSTRG.3736;MSTRG.4447;MSTRG.15073;MSTRG.21633;MSTRG.26955;MSTRG.24638	27	358	596	7390	0.674427
4141	Protein processing in endoplasmic reticulum	MSTRG.19000;MSTRG.3473;MSTRG.12995;MSTRG.11586;MSTRG.12315;MSTRG.16925;MSTRG.15806;MSTRG.17607;MSTRG.18841;MSTRG.24223;MSTRG.5595;MSTRG.27798;MSTRG.27858;MSTRG.15269;MSTRG.12411	15	358	338	7390	0.676588
3030	DNA replication	MSTRG.26603;MSTRG.20705;MSTRG.13104;MSTRG.9653	4	358	95	7390	0.682803
4075	Plant hormone signal transduction	MSTRG.2259;MSTRG.26955;MSTRG.16129;MSTRG.25602;MSTRG.23901;MSTRG.30526;MSTRG.30298;MSTRG.22191;MSTRG.26487;MSTRG.22729;MSTRG.3449;MSTRG.1298;MSTRG.3692;MSTRG.8553;MSTRG.13268;MSTRG.27652;MSTRG.8540;MSTRG.24381;MSTRG.14110;MSTRG.26892	20	358	448	7390	0.683354
73	Cutin, suberine and wax biosynthesis	MSTRG.26985;MSTRG.26792	2	358	49	7390	0.694314
670	One carbon pool by folate	MSTRG.9206	1	358	24	7390	0.696891
450	Selenocompound metabolism	MSTRG.2267	1	358	24	7390	0.696891
650	Butanoate metabolism	MSTRG.29584	1	358	24	7390	0.696891
909	Sesquiterpenoid and triterpenoid biosynthesis	MSTRG.10863	1	358	24	7390	0.696891
604	Glycosphingolipid biosynthesis - ganglio series	MSTRG.26828	1	358	25	7390	0.711623
380	Tryptophan metabolism	MSTRG.5034;MSTRG.5031;MSTRG.9672;MSTRG.6324	4	358	99	7390	0.713746
561	Glycerolipid metabolism	MSTRG.27701;MSTRG.19610;MSTRG.8806;MSTRG.8744;MSTRG.12509	5	358	123	7390	0.718175
62	Fatty acid elongation	MSTRG.15234	1	358	26	7390	0.72564
510	N-Glycan biosynthesis	MSTRG.27798;MSTRG.13547	2	358	53	7390	0.735009
195	Photosynthesis	Bv_86200_gjaz;MSTRG.32994	2	358	53	7390	0.735009
2010	ABC transporters	MSTRG.3432;MSTRG.22087;MSTRG.22921;MSTRG.11144	4	358	102	7390	0.735468
945	Stilbenoid, diarylheptanoid and gingerol biosynthesis	MSTRG.8665;MSTRG.8597	2	358	54	7390	0.744436
860	Porphyrin and chlorophyll metabolism	MSTRG.9214;MSTRG.15162;MSTRG.10970;MSTRG.9891	4	358	104	7390	0.749247
480	Glutathione metabolism	MSTRG.14092;MSTRG.24640;MSTRG.16147	3	358	84	7390	0.780759
330	Arginine and proline metabolism	MSTRG.13025;MSTRG.25106	2	358	60	7390	0.795144
4146	Peroxisome	MSTRG.3432;MSTRG.26792;MSTRG.30216;MSTRG.5265	4	358	115	7390	0.815362
3050	Proteasome	MSTRG.13639;MSTRG.15744	2	358	63	7390	0.817007
531	Glycosaminoglycan degradation	MSTRG.26828	1	358	36	7390	0.833372
4144	Endocytosis	MSTRG.21129;MSTRG.11401;Bv7u_182730_kdqp;MSTRG.16563;MSTRG.26752;MSTRG.235;MSTRG.8616;MSTRG.22122;MSTRG.14900;MSTRG.27627;MSTRG.27895;MSTRG.20229;MSTRG.17050;MSTRG.21878	14	358	358	7390	0.833767
40	Pentose and glucuronate interconversions	MSTRG.19843;MSTRG.22654;MSTRG.4119;Bv_03050_cimk;MSTRG.12509	5	358	145	7390	0.83861
1212	Fatty acid metabolism	MSTRG.28140;MSTRG.15234	2	358	67	7390	0.842907
906	Carotenoid biosynthesis	Bv9_207820_sxfy;MSTRG.20201	2	358	67	7390	0.842907
3010	Ribosome	MSTRG.15211;MSTRG.11782;Bv_09720_sozo;MSTRG.27964;MSTRG.27054;MSTRG.19493;MSTRG.8543;MSTRG.2863;MSTRG.25576;MSTRG.3023	10	358	269	7390	0.847574
280	Valine, leucine and isoleucine degradation	MSTRG.9046;MSTRG.20340	2	358	68	7390	0.848842
970	Aminoacyl-tRNA biosynthesis	MSTRG.2267;MSTRG.9206;Bv6_150140_irkf;MSTRG.18251	4	358	122	7390	0.849495
904	Diterpenoid biosynthesis	MSTRG.23063	1	358	39	7390	0.856544
61	Fatty acid biosynthesis	MSTRG.28140	1	358	39	7390	0.856544
920	Sulfur metabolism	MSTRG.15643	1	358	41	7390	0.870178
903	Limonene and pinene degradation	MSTRG.8597	1	358	42	7390	0.876502
20	Citrate cycle (TCA cycle)	MSTRG.8372	1	358	44	7390	0.888243
3022	Basal transcription factors	MSTRG.15815;MSTRG.426	2	358	76	7390	0.889442
30	Pentose phosphate pathway	MSTRG.30612;MSTRG.16147	2	358	78	7390	0.897882
908	Zeatin biosynthesis	MSTRG.14388	1	358	49	7390	0.912953
400	Phenylalanine, tyrosine and tryptophan biosynthesis	MSTRG.9359	1	358	51	7390	0.921237
53	Ascorbate and aldarate metabolism	MSTRG.4119;MSTRG.24640;MSTRG.19843	3	358	115	7390	0.922646
600	Sphingolipid metabolism	MSTRG.26828	1	358	52	7390	0.925079
51	Fructose and mannose metabolism	MSTRG.30656;MSTRG.12509	2	358	87	7390	0.928942
564	Glycerophospholipid metabolism	MSTRG.25310;MSTRG.8806;MSTRG.12980	3	358	124	7390	0.944093
4145	Phagosome	MSTRG.30467;MSTRG.15806	2	358	98	7390	0.954854
260	Glycine, serine and threonine metabolism	MSTRG.6354;MSTRG.12382	2	358	98	7390	0.954854
592	alpha-Linolenic acid metabolism	MSTRG.15545	1	358	65	7390	0.960918
500	Starch and sucrose metabolism	MSTRG.12239;MSTRG.30656;MSTRG.19831;MSTRG.28079;MSTRG.13960;MSTRG.16663;MSTRG.13950;Bv_03050_cimk;MSTRG.28391;MSTRG.13957;MSTRG.24892;MSTRG.7097;MSTRG.19279	13	358	406	7390	0.962479
940	Phenylpropanoid biosynthesis	MSTRG.8665;MSTRG.19483;MSTRG.7669;MSTRG.16500;MSTRG.9433;MSTRG.911	6	358	237	7390	0.976281
410	beta-Alanine metabolism	MSTRG.29584	1	358	76	7390	0.977487
1200	Carbon metabolism	MSTRG.30656;MSTRG.8372;MSTRG.24357;MSTRG.16147;MSTRG.6354;MSTRG.15643;MSTRG.12382;MSTRG.30612	8	358	296	7390	0.978374
630	Glyoxylate and dicarboxylate metabolism	MSTRG.8372	1	358	79	7390	0.980634
460	Cyanoamino acid metabolism	MSTRG.7450	1	358	84	7390	0.984935
10	Glycolysis / Gluconeogenesis	MSTRG.12382;MSTRG.30656	2	358	149	7390	0.995043
710	Carbon fixation in photosynthetic organisms	MSTRG.24357	1	358	107	7390	0.995265
