# Supplementary material for: Identification of the Genes Encoding B3 Domain-Containing Proteins Related to Vernalization of Beta vulgaris
Source: Genes (Basel). 2022 Nov 25;13(12):2217. doi: 10.3390/genes13122217 (PMC9778101; doi:10.3390/genes13122217)
Supplement: Supplementary file 1 [file genes-13-02217-s001.zip › Table S7. List of lncRNAs expressed between vernalized and nonvernalized samples.xlsx]

## Sheet: Sheet1
Table S7. list of lncRNAs expressed between vernalized and nonvernalized samples
gene_id	gene_name	transcript_id	regulation
MSTRG.10001	.	MSTRG.10001.1	down
MSTRG.10005	Bv2_035600_smuk	MSTRG.10005.1	up
MSTRG.10007	.	MSTRG.10007.1	up
MSTRG.1001	.	MSTRG.1001.1	up
MSTRG.10013	Bv2_035661z2148_wqet	MSTRG.10013.1	up
MSTRG.10014	.	MSTRG.10014.1	up
MSTRG.1002	.	MSTRG.1002.1	up
MSTRG.10023	.	MSTRG.10023.1	down
MSTRG.10032	.	MSTRG.10032.1	down
MSTRG.10033	.	MSTRG.10033.1	down
MSTRG.10046	.	MSTRG.10046.1	up
MSTRG.10047	.	MSTRG.10047.1	down
MSTRG.10052	.	MSTRG.10052.1	up
MSTRG.10056	Bv2_036130_grct	MSTRG.10056.1	down
MSTRG.10058	.	MSTRG.10058.1	down
MSTRG.10065	Bv2_036210_mnuh	MSTRG.10065.1;MSTRG.10065.2;MSTRG.10065.5	down
MSTRG.10067	.	MSTRG.10067.1	up
MSTRG.10075	.	MSTRG.10075.1	up
MSTRG.1008	Bv_09320_ykkm	MSTRG.1008.1	down
MSTRG.10090	Bv2_036510_fxno	MSTRG.10090.1	down
MSTRG.10096	.	MSTRG.10096.1;MSTRG.10096.2	down
MSTRG.10101	.	MSTRG.10101.1	up
MSTRG.10103	.	MSTRG.10103.1	up
MSTRG.10123	.	MSTRG.10123.1	up
MSTRG.10141	Bv2_037050_ffno	MSTRG.10141.1	up
MSTRG.10143	.	MSTRG.10143.1	down
MSTRG.10146	Bv2_037070_gcmw	MSTRG.10146.1	down
MSTRG.10165	Bv2_037271z2276_ncof	MSTRG.10165.1	up
MSTRG.10176	.	MSTRG.10176.1	down
MSTRG.10184	Bv2_037420_hhax	MSTRG.10184.1	down
MSTRG.10190	.	MSTRG.10190.1	up
MSTRG.10199	.	MSTRG.10199.1	down
MSTRG.10203	.	MSTRG.10203.1	up
MSTRG.10206	Bv2_037700_hhmn	MSTRG.10206.1	up
MSTRG.10207	.	MSTRG.10207.1	up
MSTRG.10211	.	MSTRG.10211.1	up
MSTRG.10212	Bv2_037760_arhi	MSTRG.10212.1;MSTRG.10212.2	down
MSTRG.10221	.	MSTRG.10221.1	up
MSTRG.10222	.	MSTRG.10222.1	down
MSTRG.10223	.	MSTRG.10223.1	up
MSTRG.10224	.	MSTRG.10224.1	up
MSTRG.10227	.	MSTRG.10227.1	up
MSTRG.10230	.	MSTRG.10230.1;MSTRG.10230.2	up
MSTRG.10237	Bv2_037980_iuuk	MSTRG.10237.1	up
MSTRG.10243	Bv2_038000_zfii	MSTRG.10243.1	up
MSTRG.10244	Bv2_038000_zfii	MSTRG.10244.1	up
MSTRG.10245	.	MSTRG.10245.1	up
MSTRG.10247	.	MSTRG.10247.1	up
MSTRG.10249	.	MSTRG.10249.1	up
MSTRG.1025	.	MSTRG.1025.1	up
MSTRG.10266	.	MSTRG.10266.1	up
MSTRG.10270	.	MSTRG.10270.1	up
MSTRG.10272	.	MSTRG.10272.1	down
MSTRG.10279	Bv2_038361z2490_efaq	MSTRG.10279.1	up
MSTRG.10281	.	MSTRG.10281.1	down
MSTRG.10283	.	MSTRG.10283.1	down
MSTRG.1029	.	MSTRG.1029.1	down
MSTRG.10290	.	MSTRG.10290.1	up
MSTRG.10291	.	MSTRG.10291.1	up
MSTRG.10302	Bv2_038541z2520_gmjy	MSTRG.10302.1	up
MSTRG.10304	.	MSTRG.10304.1	up
MSTRG.10305	.	MSTRG.10305.1	down
MSTRG.10311	.	MSTRG.10311.1	up
MSTRG.10318	.	MSTRG.10318.1	up
MSTRG.10322	.	MSTRG.10322.1	down
MSTRG.10324	Bv2_038740_xwgg	MSTRG.10324.1	up
MSTRG.10329	.	MSTRG.10329.1	up
MSTRG.10337	.	MSTRG.10337.1	down
MSTRG.10340	.	MSTRG.10340.1	up
MSTRG.10343	.	MSTRG.10343.1	down
MSTRG.10345	Bv2_038910_xyjf	MSTRG.10345.1	up
MSTRG.10346	.	MSTRG.10346.1	up
MSTRG.10347	.	MSTRG.10347.2	up
MSTRG.1036	.	MSTRG.1036.1	up
MSTRG.10368	.	MSTRG.10368.1	up
MSTRG.10370	.	MSTRG.10370.1	up
MSTRG.10371	.	MSTRG.10371.1	up
MSTRG.10374	.	MSTRG.10374.1	up
MSTRG.1038	Bv_09581z1519_mgpm	MSTRG.1038.1	down
MSTRG.10381	.	MSTRG.10381.1	up
MSTRG.10387	Bv2_039201z2656_dhja	MSTRG.10387.1	up
MSTRG.10397	.	MSTRG.10397.1	down
MSTRG.10399	Bv2_039350_dukf	MSTRG.10399.1	down
MSTRG.10409	Bv2_039390_ipmc	MSTRG.10409.1	down
MSTRG.10410	.	MSTRG.10410.1	down
MSTRG.10424	.	MSTRG.10424.1	up
MSTRG.10425	.	MSTRG.10425.1	up
MSTRG.10429	.	MSTRG.10429.1	up
MSTRG.1043	.	MSTRG.1043.1	up
MSTRG.10433	.	MSTRG.10433.1	down
MSTRG.10437	.	MSTRG.10437.1	up
MSTRG.10438	.	MSTRG.10438.1	up
MSTRG.10442	.	MSTRG.10442.1	up
MSTRG.10444	.	MSTRG.10444.1	up
MSTRG.10445	.	MSTRG.10445.1	up
MSTRG.1045	.	MSTRG.1045.1	down
MSTRG.10451	.	MSTRG.10451.1	up
MSTRG.10456	Bv2_039730_natt	MSTRG.10456.1	down
MSTRG.10467	.	MSTRG.10467.1	up
MSTRG.10470	.	MSTRG.10470.1	up
MSTRG.10476	Bv2_039900_psgm	MSTRG.10476.1	up
MSTRG.10477	Bv2_039900_psgm	MSTRG.10477.1	down
MSTRG.10488	Bv2_040011z2763_qsch	MSTRG.10488.1	up
MSTRG.10491	.	MSTRG.10491.1	down
MSTRG.10499	.	MSTRG.10499.1	up
MSTRG.1050	Bv_09631z1557_tdpr	MSTRG.1050.1	up
MSTRG.10504	.	MSTRG.10504.1	down
MSTRG.10509	Bv2_040251z2774_yoaj	MSTRG.10509.1	down
MSTRG.10510	.	MSTRG.10510.1	up
MSTRG.10511	.	MSTRG.10511.1	up
MSTRG.10517	.	MSTRG.10517.1	up
MSTRG.10518	.	MSTRG.10518.1	down
MSTRG.10524	.	MSTRG.10524.1	down
MSTRG.10528	.	MSTRG.10528.1	up
MSTRG.10529	Bv2_040521z2803_uprr	MSTRG.10529.1	down
MSTRG.10531	.	MSTRG.10531.1	up
MSTRG.10532	.	MSTRG.10532.1	up
MSTRG.10536	.	MSTRG.10536.1	up
MSTRG.10538	.	MSTRG.10538.1	down
MSTRG.1054	Bv_09711z1582_mcpg	MSTRG.1054.1	down
MSTRG.10541	.	MSTRG.10541.1	up
MSTRG.10546	.	MSTRG.10546.1	up
MSTRG.10549	Bv2_040880_wyfu	MSTRG.10549.1	down
MSTRG.1055	Bv_09711z1582_mcpg	MSTRG.1055.1	up
MSTRG.10550	.	MSTRG.10550.1	up
MSTRG.10551	.	MSTRG.10551.1	up
MSTRG.10575	.	MSTRG.10575.1	down
MSTRG.10578	.	MSTRG.10578.1	down
MSTRG.10586	.	MSTRG.10586.1	down
MSTRG.10591	.	MSTRG.10591.1	up
MSTRG.10592	.	MSTRG.10592.1	up
MSTRG.10595	.	MSTRG.10595.1	up
MSTRG.10596	.	MSTRG.10596.1	up
MSTRG.10597	.	MSTRG.10597.1	up
MSTRG.1060	.	MSTRG.1060.1	down
MSTRG.10600	.	MSTRG.10600.1	up
MSTRG.10607	.	MSTRG.10607.1	up
MSTRG.10616	.	MSTRG.10616.1	down
MSTRG.10619	.	MSTRG.10619.1	up
MSTRG.10624	.	MSTRG.10624.1	up
MSTRG.10663	.	MSTRG.10663.1	up
MSTRG.10664	.	MSTRG.10664.1	up
MSTRG.10667	.	MSTRG.10667.1	up
MSTRG.10680	.	MSTRG.10680.1	up
MSTRG.10683	.	MSTRG.10683.1	down
MSTRG.10684	.	MSTRG.10684.1	down
MSTRG.10688	.	MSTRG.10688.1	up
MSTRG.10700	.	MSTRG.10700.1	up
MSTRG.10707	Bv2_042031z3098_jpji	MSTRG.10707.1;MSTRG.10707.2;MSTRG.10707.3	up
MSTRG.10711	Bv2_042041z3100_ekoc	MSTRG.10711.1	up
MSTRG.10737	.	MSTRG.10737.1	down
MSTRG.10739	.	MSTRG.10739.1	down
MSTRG.10740	.	MSTRG.10740.1	up
MSTRG.10744	.	MSTRG.10744.1	down
MSTRG.10755	.	MSTRG.10755.1	up
MSTRG.10765	.	MSTRG.10765.1	down
MSTRG.10766	.	MSTRG.10766.1	up
MSTRG.10773	.	MSTRG.10773.1	up
MSTRG.10774	.	MSTRG.10774.1	down
MSTRG.10777	.	MSTRG.10777.1	up
MSTRG.10778	.	MSTRG.10778.1	down
MSTRG.1078	Bv_09980_mynf	MSTRG.1078.1	up
MSTRG.10780	.	MSTRG.10780.1	down
MSTRG.10789	.	MSTRG.10789.1	down
MSTRG.10793	Bv2_042640_tjhd	MSTRG.10793.2	up
MSTRG.10801	.	MSTRG.10801.1	down
MSTRG.10806	.	MSTRG.10806.1	up
MSTRG.10808	.	MSTRG.10808.1	up
MSTRG.10811	.	MSTRG.10811.1	up
MSTRG.10814	.	MSTRG.10814.1	up
MSTRG.10817	.	MSTRG.10817.1	down
MSTRG.10818	.	MSTRG.10818.1	down
MSTRG.10820	.	MSTRG.10820.1	up
MSTRG.1083	.	MSTRG.1083.1	up
MSTRG.10832	.	MSTRG.10832.1	up
MSTRG.10838	Bv2_043090_dwtw	MSTRG.10838.1	down
MSTRG.1084	.	MSTRG.1084.1	up
MSTRG.10843	Bv2_043130_wfkc	MSTRG.10843.1	up
MSTRG.10849	.	MSTRG.10849.1	up
MSTRG.10852	.	MSTRG.10852.1	down
MSTRG.10860	Bv2_043280_fniw	MSTRG.10860.1	up
MSTRG.10864	Bv2_043310_taqt	MSTRG.10864.1	down
MSTRG.10865	Bv2_043310_taqt	MSTRG.10865.1	down
MSTRG.10866	Bv2_043310_taqt	MSTRG.10866.1	down
MSTRG.10867	Bv2_043310_taqt	MSTRG.10867.1	down
MSTRG.1087	.	MSTRG.1087.1	down
MSTRG.10870	.	MSTRG.10870.1	up
MSTRG.10872	.	MSTRG.10872.1	up
MSTRG.10877	.	MSTRG.10877.1	up
MSTRG.1088	.	MSTRG.1088.1	down
MSTRG.10882	.	MSTRG.10882.1	down
MSTRG.10896	Bv2_043570_osdk	MSTRG.10896.1	up
MSTRG.10899	.	MSTRG.10899.1	down
MSTRG.10900	Bv2_043620_zkao	MSTRG.10900.1	up
MSTRG.10903	.	MSTRG.10903.1	up
MSTRG.10904	.	MSTRG.10904.1	up
MSTRG.10925	Bv2_043850_ncak	MSTRG.10925.1	down
MSTRG.10927	Bv2_043850_ncak	MSTRG.10927.1	up
MSTRG.10935	.	MSTRG.10935.1	down
MSTRG.10939	.	MSTRG.10939.1	up
MSTRG.10942	.	MSTRG.10942.1	up
MSTRG.10943	.	MSTRG.10943.1;MSTRG.10943.2;MSTRG.10943.6	up
MSTRG.10945	.	MSTRG.10945.1	up
MSTRG.10948	Bv2_043970_jrjf	MSTRG.10948.1	up
MSTRG.10959	.	MSTRG.10959.1	up
MSTRG.10966	Bv2_044200_dezf	MSTRG.10966.1	up
MSTRG.10967	Bv2_044180_uhog	MSTRG.10967.1;MSTRG.10967.2;MSTRG.10967.6;MSTRG.10967.3;MSTRG.10967.4;MSTRG.10967.5;MSTRG.10967.7;MSTRG.10967.8;MSTRG.10967.9;MSTRG.10967.10;MSTRG.10967.12	up
MSTRG.10976	.	MSTRG.10976.1	up
MSTRG.10978	.	MSTRG.10978.1	down
MSTRG.10982	Bv2_044371z3308_yxqm	MSTRG.10982.1	up
MSTRG.10986	Bv2_044390_iwqo	MSTRG.10986.1	down
MSTRG.10987	.	MSTRG.10987.1	down
MSTRG.10988	.	MSTRG.10988.1	up
MSTRG.10990	Bv2_044410_qokz	MSTRG.10990.1	down
MSTRG.10997	.	MSTRG.10997.1	up
MSTRG.10998	.	MSTRG.10998.1	down
MSTRG.11001	.	MSTRG.11001.1	up
MSTRG.11004	.	MSTRG.11004.1	up
MSTRG.11006	.	MSTRG.11006.1	down
MSTRG.11010	.	MSTRG.11010.1	down
MSTRG.11013	.	MSTRG.11013.1	up
MSTRG.11023	Bv2_044671z3321_tspm	MSTRG.11023.1	down
MSTRG.11024	.	MSTRG.11024.1	up
MSTRG.11030	Bv2_044740_qzgr	MSTRG.11030.1	up
MSTRG.11033	.	MSTRG.11033.1	down
MSTRG.11044	Bv2_044871z3334_huzc	MSTRG.11044.1	up
MSTRG.11045	.	MSTRG.11045.1	down
MSTRG.11055	Bv2_044970_cofq	MSTRG.11055.1	down
MSTRG.11061	Bv2_044960_qucy	MSTRG.11061.1	up
MSTRG.11065	Bv2_045120_fita	MSTRG.11065.1	down
MSTRG.11067	.	MSTRG.11067.1	up
MSTRG.11073	.	MSTRG.11073.1	up
MSTRG.11077	Bv2_045200_qwdm	MSTRG.11077.1	down
MSTRG.11080	.	MSTRG.11080.1	up
MSTRG.11082	.	MSTRG.11082.1	up
MSTRG.11085	.	MSTRG.11085.1	up
MSTRG.11092	.	MSTRG.11092.1	down
MSTRG.11103	Bv2_045520_mejp	MSTRG.11103.1	up
MSTRG.11106	.	MSTRG.11106.1	up
MSTRG.11108	.	MSTRG.11108.1	up
MSTRG.11116	Bv2_045590_nngm	MSTRG.11116.1	down
MSTRG.11117	Bv2_045590_nngm	MSTRG.11117.1	up
MSTRG.11118	Bv2_045590_nngm	MSTRG.11118.1	down
MSTRG.1112	.	MSTRG.1112.1	up
MSTRG.11131	.	MSTRG.11131.1	up
MSTRG.1114	.	MSTRG.1114.1	up
MSTRG.11146	.	MSTRG.11146.1	down
MSTRG.11147	.	MSTRG.11147.1	up
MSTRG.11164	.	MSTRG.11164.1	up
MSTRG.11174	.	MSTRG.11174.1	up
MSTRG.11181	.	MSTRG.11181.1	up
MSTRG.11205	Bv2_046480_auis	MSTRG.11205.1	up
MSTRG.11209	.	MSTRG.11209.1	down
MSTRG.11212	.	MSTRG.11212.1	up
MSTRG.11219	.	MSTRG.11219.1	up
MSTRG.1122	.	MSTRG.1122.1	down
MSTRG.11222	.	MSTRG.11222.1	up
MSTRG.11226	.	MSTRG.11226.1	up
MSTRG.11228	.	MSTRG.11228.1	up
MSTRG.11232	.	MSTRG.11232.1	down
MSTRG.11234	.	MSTRG.11234.1	up
MSTRG.11236	Bv2_046831z3409_tgeo	MSTRG.11236.1	down
MSTRG.1124	.	MSTRG.1124.1	up
MSTRG.11257	.	MSTRG.11257.1	up
MSTRG.1126	.	MSTRG.1126.1	down
MSTRG.11264	Bv2u_047140_iawq	MSTRG.11264.1;MSTRG.11264.2;MSTRG.11264.3;MSTRG.11264.4	up
MSTRG.11266	Bv2u_047100_aqez	MSTRG.11266.1	up
MSTRG.11268	.	MSTRG.11268.1	down
MSTRG.1127	.	MSTRG.1127.1	down
MSTRG.11272	Bv2u_047160_dzce	MSTRG.11272.1	down
MSTRG.11292	Bv2u_047430_mcyf	MSTRG.11292.1	down
MSTRG.1130	.	MSTRG.1130.1	down
MSTRG.11301	Bv2u_047480_gfgr	MSTRG.11301.1	down
MSTRG.11307	.	MSTRG.11307.1	down
MSTRG.11314	.	MSTRG.11314.1	up
MSTRG.11329	Bv2u_047720_dzef	MSTRG.11329.1	up
MSTRG.11334	.	MSTRG.11334.1	up
MSTRG.11335	.	MSTRG.11335.1	up
MSTRG.11343	Bv2u_047830_wztg	MSTRG.11343.1	down
MSTRG.1135	.	MSTRG.1135.1	up
MSTRG.11358	.	MSTRG.11358.1	down
MSTRG.11378	.	MSTRG.11378.1	down
MSTRG.11380	Bv2u_048340_njch	MSTRG.11380.1	up
MSTRG.11389	.	MSTRG.11389.1	up
MSTRG.11394	.	MSTRG.11394.1	up
MSTRG.11395	.	MSTRG.11395.1	up
MSTRG.11396	.	MSTRG.11396.1	up
MSTRG.114	.	MSTRG.114.1	up
MSTRG.11410	.	MSTRG.11410.1	up
MSTRG.11422	Bv3_048770_mxcd	MSTRG.11422.1	down
MSTRG.1144	.	MSTRG.1144.1	down
MSTRG.11441	Bv3_048940_gnme	MSTRG.11441.1	up
MSTRG.11442	Bv3_048940_gnme	MSTRG.11442.1	down
MSTRG.11444	.	MSTRG.11444.1	up
MSTRG.11447	.	MSTRG.11447.1	up
MSTRG.11449	Bv3_049000_uwgr	MSTRG.11449.1	down
MSTRG.11455	.	MSTRG.11455.1	down
MSTRG.11458	Bv3_049070_dthz	MSTRG.11458.1	up
MSTRG.11464	.	MSTRG.11464.1	up
MSTRG.11468	Bv3_049150_soxg	MSTRG.11468.1	down
MSTRG.11472	.	MSTRG.11472.1	up
MSTRG.11475	Bv3_049220_gknf	MSTRG.11475.1	down
MSTRG.11478	.	MSTRG.11478.1	up
MSTRG.1148	.	MSTRG.1148.1	up
MSTRG.11485	.	MSTRG.11485.1	up
MSTRG.1149	.	MSTRG.1149.1	down
MSTRG.11490	Bv3_049340_gnkr	MSTRG.11490.1;MSTRG.11490.2;MSTRG.11490.3	up
MSTRG.11502	.	MSTRG.11502.1	down
MSTRG.1151	.	MSTRG.1151.1	up
MSTRG.11511	.	MSTRG.11511.1	down
MSTRG.11514	.	MSTRG.11514.1	up
MSTRG.11515	.	MSTRG.11515.1	down
MSTRG.11522	.	MSTRG.11522.1	down
MSTRG.11523	.	MSTRG.11523.1;MSTRG.11523.2;MSTRG.11523.5;MSTRG.11523.3;MSTRG.11523.4	up
MSTRG.11527	Bv3_049820_cfxz	MSTRG.11527.1	down
MSTRG.11535	.	MSTRG.11535.1	up
MSTRG.11546	.	MSTRG.11546.1	up
MSTRG.11548	Bv3_050010_tffq	MSTRG.11548.3	down
MSTRG.11553	Bv3_050050_ztko	MSTRG.11553.1	down
MSTRG.11556	Bv3_050070_mogd	MSTRG.11556.1	up
MSTRG.1156	.	MSTRG.1156.1	up
MSTRG.11574	Bv3_050240_iiws	MSTRG.11574.1	down
MSTRG.11575	.	MSTRG.11575.1	up
MSTRG.11612	.	MSTRG.11612.1	up
MSTRG.1162	.	MSTRG.1162.1	up
MSTRG.11630	.	MSTRG.11630.1	down
MSTRG.11645	Bv3_051010_recp	MSTRG.11645.1	down
MSTRG.11654	Bv3_051080_rprc	MSTRG.11654.1	down
MSTRG.11668	.	MSTRG.11668.1	down
MSTRG.11677	Bv3_051370_npgn	MSTRG.11677.1	up
MSTRG.11681	.	MSTRG.11681.1	down
MSTRG.11684	.	MSTRG.11684.1	down
MSTRG.11695	.	MSTRG.11695.1	up
MSTRG.11699	.	MSTRG.11699.1	up
MSTRG.11718	.	MSTRG.11718.1	down
MSTRG.11723	.	MSTRG.11723.1	up
MSTRG.1173	.	MSTRG.1173.1	down
MSTRG.11733	Bv3_051870_hazx	MSTRG.11733.1	up
MSTRG.11737	Bv3_051930_ggdn	MSTRG.11737.1	down
MSTRG.1174	.	MSTRG.1174.1	down
MSTRG.11742	.	MSTRG.11742.1	up
MSTRG.11751	.	MSTRG.11751.1	down
MSTRG.11759	.	MSTRG.11759.1	down
MSTRG.1176	.	MSTRG.1176.1	down
MSTRG.11760	.	MSTRG.11760.1	up
MSTRG.11771	Bv3_052300_uasz	MSTRG.11771.1	up
MSTRG.118	.	MSTRG.118.1	up
MSTRG.11808	.	MSTRG.11808.1	up
MSTRG.11848	.	MSTRG.11848.1	down
MSTRG.11852	.	MSTRG.11852.1	up
MSTRG.11870	.	MSTRG.11870.1	up
MSTRG.11877	Bv3_053260_hknh	MSTRG.11877.1	up
MSTRG.11882	.	MSTRG.11882.1	up
MSTRG.11883	.	MSTRG.11883.1	down
MSTRG.11886	.	MSTRG.11886.1	up
MSTRG.11894	.	MSTRG.11894.1	up
MSTRG.1192	.	MSTRG.1192.1	up
MSTRG.11930	.	MSTRG.11930.1	down
MSTRG.11945	.	MSTRG.11945.1	down
MSTRG.11949	.	MSTRG.11949.1	up
MSTRG.1195	.	MSTRG.1195.1	up
MSTRG.11952	Bv3_054220_guto	MSTRG.11952.1	down
MSTRG.11956	.	MSTRG.11956.1	down
MSTRG.11963	.	MSTRG.11963.1	down
MSTRG.1197	.	MSTRG.1197.1	down
MSTRG.11977	.	MSTRG.11977.1	down
MSTRG.11979	.	MSTRG.11979.1	up
MSTRG.1199	Bv_11161z1807_wtge	MSTRG.1199.1	up
MSTRG.12007	.	MSTRG.12007.1	up
MSTRG.12017	Bv3_054850_paeq	MSTRG.12017.1	down
MSTRG.12021	.	MSTRG.12021.1	down
MSTRG.12022	.	MSTRG.12022.1	up
MSTRG.12026	.	MSTRG.12026.1	down
MSTRG.12028	.	MSTRG.12028.1	up
MSTRG.12033	.	MSTRG.12033.1	down
MSTRG.12036	.	MSTRG.12036.1	up
MSTRG.12043	.	MSTRG.12043.1	up
MSTRG.12048	.	MSTRG.12048.1	down
MSTRG.1206	.	MSTRG.1206.1	up
MSTRG.12065	.	MSTRG.12065.1	up
MSTRG.1208	.	MSTRG.1208.1	down
MSTRG.12090	.	MSTRG.12090.1	up
MSTRG.12102	Bv3_055790_xofa	MSTRG.12102.1	up
MSTRG.12107	.	MSTRG.12107.1	down
MSTRG.12108	.	MSTRG.12108.1	down
MSTRG.12121	Bv3_055970_dunc	MSTRG.12121.1	down
MSTRG.12123	.	MSTRG.12123.1	up
MSTRG.12127	.	MSTRG.12127.1	up
MSTRG.12143	Bv3_056250_uscx	MSTRG.12143.1	up
MSTRG.12154	Bv3_056380_ueqe	MSTRG.12154.1	up
MSTRG.12155	Bv3_056410_aapi	MSTRG.12155.1	up
MSTRG.12167	.	MSTRG.12167.1	up
MSTRG.12169	.	MSTRG.12169.1	up
MSTRG.12174	.	MSTRG.12174.1	up
MSTRG.12175	Bv3_056550_fewo	MSTRG.12175.1	up
MSTRG.1218	.	MSTRG.1218.1	up
MSTRG.12184	.	MSTRG.12184.1	up
MSTRG.1219	.	MSTRG.1219.1	up
MSTRG.12190	.	MSTRG.12190.1	up
MSTRG.12198	.	MSTRG.12198.1	down
MSTRG.12204	.	MSTRG.12204.1	up
MSTRG.12226	.	MSTRG.12226.1	up
MSTRG.12237	.	MSTRG.12237.1	up
MSTRG.12240	.	MSTRG.12240.1	up
MSTRG.12241	.	MSTRG.12241.1	down
MSTRG.12256	.	MSTRG.12256.1	up
MSTRG.12259	Bv3_057510_tcpx	MSTRG.12259.5	up
MSTRG.12268	.	MSTRG.12268.1	down
MSTRG.12269	.	MSTRG.12269.1	up
MSTRG.12279	.	MSTRG.12279.1	up
MSTRG.12281	.	MSTRG.12281.1	up
MSTRG.12282	.	MSTRG.12282.1	up
MSTRG.12290	.	MSTRG.12290.1	down
MSTRG.12300	Bv3_057910_dwak	MSTRG.12300.1	up
MSTRG.12301	.	MSTRG.12301.1	up
MSTRG.12304	Bv3_057920_tgfu	MSTRG.12304.1	up
MSTRG.12319	.	MSTRG.12319.1	down
MSTRG.12320	.	MSTRG.12320.1	down
MSTRG.12328	.	MSTRG.12328.1	up
MSTRG.12345	.	MSTRG.12345.1	down
MSTRG.12349	Bv3_058600_kwjk	MSTRG.12349.1	up
MSTRG.12353	Bv3_058470_ggwt	MSTRG.12353.2	down
MSTRG.1236	Bv_11470_ypuf	MSTRG.1236.1	down
MSTRG.1237	.	MSTRG.1237.1	down
MSTRG.12376	.	MSTRG.12376.1	up
MSTRG.12381	.	MSTRG.12381.1	down
MSTRG.12383	.	MSTRG.12383.1	up
MSTRG.12392	.	MSTRG.12392.1	up
MSTRG.12394	.	MSTRG.12394.1	up
MSTRG.12400	.	MSTRG.12400.1	down
MSTRG.12404	Bv3_058760_nans	MSTRG.12404.1	down
MSTRG.12406	Bv3_058760_nans	MSTRG.12406.1	up
MSTRG.12410	.	MSTRG.12410.1	up
MSTRG.12425	.	MSTRG.12425.1	up
MSTRG.12426	.	MSTRG.12426.1	up
MSTRG.12430	.	MSTRG.12430.1	up
MSTRG.12439	Bv3_059320_npcd	MSTRG.12439.1	up
MSTRG.12441	.	MSTRG.12441.1	down
MSTRG.12442	.	MSTRG.12442.1;MSTRG.12442.3;MSTRG.12442.2	up
MSTRG.1245	.	MSTRG.1245.1	up
MSTRG.12454	Bv3_059380_mhoa	MSTRG.12454.1;MSTRG.12454.2;MSTRG.12454.3	down
MSTRG.1246	.	MSTRG.1246.1	up
MSTRG.12475	.	MSTRG.12475.1	up
MSTRG.12476	.	MSTRG.12476.1	up
MSTRG.12479	.	MSTRG.12479.1	up
MSTRG.1248	.	MSTRG.1248.1	up
MSTRG.12481	Bv3_059660_hkhp	MSTRG.12481.1	down
MSTRG.12487	.	MSTRG.12487.1	down
MSTRG.12491	.	MSTRG.12491.1	down
MSTRG.12496	.	MSTRG.12496.1	up
MSTRG.12499	.	MSTRG.12499.1	up
MSTRG.1250	.	MSTRG.1250.1	up
MSTRG.12505	.	MSTRG.12505.1	down
MSTRG.12507	Bv3_059890_ugws	MSTRG.12507.1	up
MSTRG.12510	.	MSTRG.12510.1	up
MSTRG.12512	Bv3_059950_xygr	MSTRG.12512.1	up
MSTRG.12515	.	MSTRG.12515.1	up
MSTRG.12518	.	MSTRG.12518.1	up
MSTRG.12520	.	MSTRG.12520.1	up
MSTRG.12528	.	MSTRG.12528.1;MSTRG.12528.2	up
MSTRG.12530	.	MSTRG.12530.1	up
MSTRG.12532	Bv3_060130_wuzj	MSTRG.12532.1	up
MSTRG.12534	.	MSTRG.12534.1	up
MSTRG.1254	.	MSTRG.1254.1	down
MSTRG.12541	Bv3_060230_scxc	MSTRG.12541.1	down
MSTRG.12542	.	MSTRG.12542.1	up
MSTRG.12557	.	MSTRG.12557.1	up
MSTRG.1256	.	MSTRG.1256.1	down
MSTRG.12564	.	MSTRG.12564.1	down
MSTRG.12565	.	MSTRG.12565.1	down
MSTRG.12570	.	MSTRG.12570.1	up
MSTRG.1258	.	MSTRG.1258.1	down
MSTRG.12583	Bv3_060621z3881_szjj	MSTRG.12583.1	up
MSTRG.12587	Bv3_060650_ongp	MSTRG.12587.1	up
MSTRG.12588	Bv3_060650_ongp	MSTRG.12588.1	up
MSTRG.12589	.	MSTRG.12589.1	up
MSTRG.1260	.	MSTRG.1260.1	up
MSTRG.12610	.	MSTRG.12610.1	up
MSTRG.12624	.	MSTRG.12624.1	up
MSTRG.12628	Bv3_060970_mgpt	MSTRG.12628.1	up
MSTRG.12630	Bv3_060970_mgpt	MSTRG.12630.1	up
MSTRG.12632	.	MSTRG.12632.1	down
MSTRG.1264	.	MSTRG.1264.1	up
MSTRG.12649	Bv3_061140_yriq	MSTRG.12649.1	down
MSTRG.12650	.	MSTRG.12650.1	down
MSTRG.12654	.	MSTRG.12654.1	up
MSTRG.12656	.	MSTRG.12656.1	up
MSTRG.12659	Bv3_061190_tthy	MSTRG.12659.1	down
MSTRG.1266	Bv_11761z1910_jjpg	MSTRG.1266.1	up
MSTRG.12663	.	MSTRG.12663.1	down
MSTRG.12664	.	MSTRG.12664.1	up
MSTRG.12669	.	MSTRG.12669.1	up
MSTRG.12671	.	MSTRG.12671.1	up
MSTRG.12678	.	MSTRG.12678.1	up
MSTRG.12682	.	MSTRG.12682.1	up
MSTRG.12687	Bv3_061470_eqxx	MSTRG.12687.1	up
MSTRG.12688	.	MSTRG.12688.1	up
MSTRG.1269	.	MSTRG.1269.1	down
MSTRG.12690	.	MSTRG.12690.1	up
MSTRG.12699	.	MSTRG.12699.1	down
MSTRG.127	.	MSTRG.127.1	up
MSTRG.12700	.	MSTRG.12700.1	up
MSTRG.12709	Bv3_061690_oecd	MSTRG.12709.1	up
MSTRG.12711	.	MSTRG.12711.1	up
MSTRG.12713	.	MSTRG.12713.1	up
MSTRG.12714	.	MSTRG.12714.1	up
MSTRG.12725	.	MSTRG.12725.1	down
MSTRG.12726	.	MSTRG.12726.1	up
MSTRG.12727	.	MSTRG.12727.1	down
MSTRG.12728	.	MSTRG.12728.1	up
MSTRG.12730	.	MSTRG.12730.1	up
MSTRG.12736	.	MSTRG.12736.1	up
MSTRG.12751	.	MSTRG.12751.1	down
MSTRG.12752	.	MSTRG.12752.1	up
MSTRG.12764	.	MSTRG.12764.1	up
MSTRG.12768	Bv3_062210_oena	MSTRG.12768.1	down
MSTRG.12770	.	MSTRG.12770.1	up
MSTRG.12772	Bv3_062250_yxxg	MSTRG.12772.1	up
MSTRG.1278	.	MSTRG.1278.1	down
MSTRG.12785	.	MSTRG.12785.2;MSTRG.12785.1	up
MSTRG.12786	.	MSTRG.12786.1	down
MSTRG.12790	.	MSTRG.12790.1	down
MSTRG.12794	.	MSTRG.12794.1	down
MSTRG.12797	.	MSTRG.12797.1	down
MSTRG.12799	Bv3_062461z4043_oody	MSTRG.12799.1	up
MSTRG.128	Bv_01051z245_frzn	MSTRG.128.1	up
MSTRG.12800	Bv3_062460_pkjc	MSTRG.12800.1	up
MSTRG.12804	Bv3_062490_xzyi	MSTRG.12804.1	down
MSTRG.12805	.	MSTRG.12805.1	down
MSTRG.1281	Bv_11880_okxo	MSTRG.1281.1	down
MSTRG.12821	Bv3_062600_jzfr	MSTRG.12821.1	up
MSTRG.12824	.	MSTRG.12824.1	down
MSTRG.12827	Bv3_062660_tjfu	MSTRG.12827.1	down
MSTRG.12834	Bv3_062710_hhoz	MSTRG.12834.1	down
MSTRG.12837	.	MSTRG.12837.1	up
MSTRG.12840	.	MSTRG.12840.1	up
MSTRG.12841	.	MSTRG.12841.1	down
MSTRG.12843	.	MSTRG.12843.1	up
MSTRG.1285	Bv_11840_xohc	MSTRG.1285.1	down
MSTRG.12850	.	MSTRG.12850.1	up
MSTRG.12866	Bv3_062980_ohnd	MSTRG.12866.1	down
MSTRG.1287	.	MSTRG.1287.1	up
MSTRG.12874	Bv3_063050_krir	MSTRG.12874.1	down
MSTRG.12875	.	MSTRG.12875.1	down
MSTRG.12885	Bv3_063110_fyjy	MSTRG.12885.1	down
MSTRG.12892	.	MSTRG.12892.1	down
MSTRG.12893	.	MSTRG.12893.1	down
MSTRG.12899	Bv3_063300_mqtc	MSTRG.12899.1	down
MSTRG.1290	.	MSTRG.1290.1	up
MSTRG.12900	Bv3_063300_mqtc	MSTRG.12900.1	up
MSTRG.12902	Bv3_063310_cuum	MSTRG.12902.1	up
MSTRG.12903	Bv3_063310_cuum	MSTRG.12903.1	down
MSTRG.12911	.	MSTRG.12911.1	down
MSTRG.12913	.	MSTRG.12913.1	down
MSTRG.12915	.	MSTRG.12915.1	down
MSTRG.12916	.	MSTRG.12916.1	down
MSTRG.12917	.	MSTRG.12917.1	up
MSTRG.12918	.	MSTRG.12918.1	up
MSTRG.12920	.	MSTRG.12920.1	down
MSTRG.1293	.	MSTRG.1293.1	up
MSTRG.12941	.	MSTRG.12941.1	up
MSTRG.12945	.	MSTRG.12945.1	up
MSTRG.12946	.	MSTRG.12946.1	up
MSTRG.1295	.	MSTRG.1295.1	up
MSTRG.12954	Bv3_063710_eiwy	MSTRG.12954.1	up
MSTRG.12963	.	MSTRG.12963.1	up
MSTRG.12975	Bv3_063950_jaxy	MSTRG.12975.1	up
MSTRG.12976	Bv3_063961z4119_jddq	MSTRG.12976.1	up
MSTRG.12986	.	MSTRG.12986.1	down
MSTRG.12996	Bv3_064110_kkyc	MSTRG.12996.1	down
MSTRG.13002	.	MSTRG.13002.1	down
MSTRG.13007	Bv3_064210_rjzd	MSTRG.13007.1	down
MSTRG.13009	.	MSTRG.13009.1	up
MSTRG.1301	.	MSTRG.1301.1	up
MSTRG.13015	.	MSTRG.13015.1	up
MSTRG.13016	.	MSTRG.13016.1	up
MSTRG.13018	.	MSTRG.13018.1	up
MSTRG.13019	.	MSTRG.13019.1	up
MSTRG.13036	.	MSTRG.13036.1	up
MSTRG.13039	Bv3_064480_kzhj	MSTRG.13039.1	down
MSTRG.13043	.	MSTRG.13043.1	down
MSTRG.13048	.	MSTRG.13048.1	down
MSTRG.13056	.	MSTRG.13056.1	down
MSTRG.13066	.	MSTRG.13066.1	down
MSTRG.13068	.	MSTRG.13068.1	up
MSTRG.1307	Bv_12070_zgry	MSTRG.1307.1	up
MSTRG.13082	Bv3_064870_qiym	MSTRG.13082.1	down
MSTRG.13095	.	MSTRG.13095.1	up
MSTRG.13097	.	MSTRG.13097.1	up
MSTRG.13114	Bv3_065130_zdsm	MSTRG.13114.1	down
MSTRG.13118	.	MSTRG.13118.1	up
MSTRG.1312	.	MSTRG.1312.1	down
MSTRG.13129	Bv3_065280_cnrg	MSTRG.13129.1	down
MSTRG.13130	.	MSTRG.13130.1	down
MSTRG.13135	Bv3_065320_phgd	MSTRG.13135.1	up
MSTRG.13136	Bv3_065320_phgd	MSTRG.13136.1	down
MSTRG.13140	.	MSTRG.13140.1	down
MSTRG.13141	.	MSTRG.13141.1	up
MSTRG.13151	.	MSTRG.13151.1	up
MSTRG.13156	.	MSTRG.13156.1	up
MSTRG.13160	.	MSTRG.13160.1	up
MSTRG.13172	.	MSTRG.13172.1	up
MSTRG.13174	.	MSTRG.13174.1	up
MSTRG.13193	.	MSTRG.13193.1	up
MSTRG.13202	Bv3_066050_ysek	MSTRG.13202.1	down
MSTRG.13204	Bv3_066080_tzzh	MSTRG.13204.1	down
MSTRG.13206	.	MSTRG.13206.1	up
MSTRG.13207	.	MSTRG.13207.1	down
MSTRG.13212	Bv3_066150_uqja	MSTRG.13212.1	up
MSTRG.1322	.	MSTRG.1322.1	down
MSTRG.13223	Bv3_066260_pzhm	MSTRG.13223.1	up
MSTRG.13225	.	MSTRG.13225.1	down
MSTRG.13229	Bv3_066310_cpzx	MSTRG.13229.1	up
MSTRG.1323	.	MSTRG.1323.1	up
MSTRG.13230	Bv3_066310_cpzx	MSTRG.13230.1	up
MSTRG.13239	.	MSTRG.13239.1	up
MSTRG.13242	Bv3_066400_iiqg	MSTRG.13242.1	up
MSTRG.13244	.	MSTRG.13244.1	up
MSTRG.1326	.	MSTRG.1326.1	up
MSTRG.13261	Bv3_066690_icfw	MSTRG.13261.1	down
MSTRG.13264	.	MSTRG.13264.1	up
MSTRG.13265	.	MSTRG.13265.1	up
MSTRG.13281	.	MSTRG.13281.1	down
MSTRG.13282	.	MSTRG.13282.1	down
MSTRG.1329	.	MSTRG.1329.1	up
MSTRG.13290	.	MSTRG.13290.1	up
MSTRG.13296	.	MSTRG.13296.1	up
MSTRG.13313	.	MSTRG.13313.1	up
MSTRG.13315	Bv3_067230_pptu	MSTRG.13315.1	up
MSTRG.1333	.	MSTRG.1333.1	down
MSTRG.13335	.	MSTRG.13335.1	up
MSTRG.13337	Bv3_067380_qrut	MSTRG.13337.1	down
MSTRG.1334	.	MSTRG.1334.1	up
MSTRG.13341	.	MSTRG.13341.3	down
MSTRG.13366	.	MSTRG.13366.1	down
MSTRG.1337	.	MSTRG.1337.1	up
MSTRG.13376	.	MSTRG.13376.1	up
MSTRG.1339	.	MSTRG.1339.1	up
MSTRG.1340	.	MSTRG.1340.1	up
MSTRG.13406	.	MSTRG.13406.1	down
MSTRG.13410	Bv3_068230_hxup	MSTRG.13410.1	up
MSTRG.13412	.	MSTRG.13412.1	down
MSTRG.13415	Bv3_068250_yhek	MSTRG.13415.1	up
MSTRG.13418	.	MSTRG.13418.1	up
MSTRG.13419	.	MSTRG.13419.1	up
MSTRG.13421	.	MSTRG.13421.1	down
MSTRG.13424	Bv3u_068350_ccnh	MSTRG.13424.2	down
MSTRG.13434	.	MSTRG.13434.1	up
MSTRG.13450	.	MSTRG.13450.1	down
MSTRG.13462	.	MSTRG.13462.1	up
MSTRG.13465	.	MSTRG.13465.1	down
MSTRG.13474	Bv3u_068800_kpyc	MSTRG.13474.1	down
MSTRG.13476	Bv3u_068820_qtwc	MSTRG.13476.1	down
MSTRG.1348	.	MSTRG.1348.1	up
MSTRG.13497	Bv3u_069060_fanw	MSTRG.13497.1	down
MSTRG.13507	.	MSTRG.13507.1	down
MSTRG.1351	.	MSTRG.1351.1	up
MSTRG.13510	.	MSTRG.13510.1	down
MSTRG.13511	.	MSTRG.13511.1	down
MSTRG.13513	Bv3u_069120_zsrp	MSTRG.13513.1	down
MSTRG.1352	.	MSTRG.1352.1	up
MSTRG.13521	Bv3u_069180_xscu	MSTRG.13521.1	up
MSTRG.13523	.	MSTRG.13523.1	down
MSTRG.13531	Bv3u_069270_ftiy	MSTRG.13531.2	down
MSTRG.13532	.	MSTRG.13532.1	up
MSTRG.13537	.	MSTRG.13537.1	down
MSTRG.13539	.	MSTRG.13539.1	up
MSTRG.13548	.	MSTRG.13548.1	up
MSTRG.13549	Bv3u_069450_mdpr	MSTRG.13549.1	down
MSTRG.13550	.	MSTRG.13550.1	down
MSTRG.13551	.	MSTRG.13551.1	up
MSTRG.13552	.	MSTRG.13552.1	down
MSTRG.13561	.	MSTRG.13561.1	down
MSTRG.13568	Bv3u_069620_nzaq	MSTRG.13568.1	up
MSTRG.13572	.	MSTRG.13572.1	down
MSTRG.13575	.	MSTRG.13575.1	up
MSTRG.13579	.	MSTRG.13579.1	up
MSTRG.13581	.	MSTRG.13581.1	down
MSTRG.13588	Bv3u_069830_hfde	MSTRG.13588.1	up
MSTRG.13591	.	MSTRG.13591.1	down
MSTRG.13592	.	MSTRG.13592.1	down
MSTRG.13594	.	MSTRG.13594.1	up
MSTRG.13599	.	MSTRG.13599.1	down
MSTRG.13605	Bv3u_069960_nsqk	MSTRG.13605.3;MSTRG.13605.2	up
MSTRG.13608	Bv3u_069981z4389_gndi	MSTRG.13608.1	down
MSTRG.13609	Bv3u_069981z4389_gndi	MSTRG.13609.1	down
MSTRG.13615	Bv3u_070010_pekf	MSTRG.13615.1	up
MSTRG.13616	.	MSTRG.13616.1	up
MSTRG.13619	Bv3u_070060_mirg	MSTRG.13619.1	down
MSTRG.13623	.	MSTRG.13623.1	down
MSTRG.13630	.	MSTRG.13630.1	up
MSTRG.13632	.	MSTRG.13632.1	up
MSTRG.13650	.	MSTRG.13650.1	up
MSTRG.13668	Bv3u_070570_akpg	MSTRG.13668.1	up
MSTRG.13669	Bv3u_070570_akpg	MSTRG.13669.1	down
MSTRG.13674	.	MSTRG.13674.1	up
MSTRG.13679	Bv3u_070650_ueya	MSTRG.13679.1	down
MSTRG.13682	.	MSTRG.13682.1	up
MSTRG.13686	Bv3u_070750_isko	MSTRG.13686.2	up
MSTRG.13698	.	MSTRG.13698.1	up
MSTRG.13723	.	MSTRG.13723.1	up
MSTRG.13724	.	MSTRG.13724.1	up
MSTRG.13726	.	MSTRG.13726.1	up
MSTRG.13730	.	MSTRG.13730.1	up
MSTRG.13733	.	MSTRG.13733.1	down
MSTRG.13734	.	MSTRG.13734.1	down
MSTRG.1375	.	MSTRG.1375.1	up
MSTRG.13759	Bv4_071350_wzrs	MSTRG.13759.1	down
MSTRG.13762	Bv4_071420_dryk	MSTRG.13762.1	up
MSTRG.13774	Bv4_071550_wxaf	MSTRG.13774.1	down
MSTRG.13777	Bv4_071560_xkgg	MSTRG.13777.1	down
MSTRG.13780	.	MSTRG.13780.1	down
MSTRG.13804	.	MSTRG.13804.1	up
MSTRG.13811	Bv4_071970_xxkn	MSTRG.13811.1	down
MSTRG.13812	Bv4_071970_xxkn	MSTRG.13812.1	down
MSTRG.13839	.	MSTRG.13839.1	down
MSTRG.1384	.	MSTRG.1384.1	up
MSTRG.13840	Bv4_072291z4508_hrik	MSTRG.13840.1	up
MSTRG.13842	.	MSTRG.13842.1	down
MSTRG.13844	Bv4_072300_jfxx	MSTRG.13844.1	down
MSTRG.13847	Bv4_072360_ngsr	MSTRG.13847.1;MSTRG.13847.2	up
MSTRG.1385	.	MSTRG.1385.1	up
MSTRG.13854	Bv4_072420_mkyk	MSTRG.13854.1	down
MSTRG.13860	.	MSTRG.13860.1	up
MSTRG.13875	.	MSTRG.13875.1	up
MSTRG.13879	.	MSTRG.13879.1	down
MSTRG.13884	Bv4_072720_ytta	MSTRG.13884.3	up
MSTRG.13893	.	MSTRG.13893.1	up
MSTRG.13895	Bv4_072800_tpih	MSTRG.13895.1	up
MSTRG.13899	.	MSTRG.13899.1	down
MSTRG.1390	Bv_12820_jheq	MSTRG.1390.2;MSTRG.1390.1	up
MSTRG.13911	Bv4_072901z4516_rxng	MSTRG.13911.1	down
MSTRG.13930	.	MSTRG.13930.1	down
MSTRG.13933	.	MSTRG.13933.1;MSTRG.13933.2	up
MSTRG.13947	Bv4_073310_xjup	MSTRG.13947.2	down
MSTRG.1395	Bv_12850_uuxs	MSTRG.1395.1	down
MSTRG.13952	Bv4_073390_drfq	MSTRG.13952.1	down
MSTRG.13953	.	MSTRG.13953.1	down
MSTRG.13955	.	MSTRG.13955.1	down
MSTRG.13956	.	MSTRG.13956.1	up
MSTRG.13959	.	MSTRG.13959.1	up
MSTRG.13968	.	MSTRG.13968.1	up
MSTRG.1397	Bv_12860_efgh	MSTRG.1397.1	up
MSTRG.13992	.	MSTRG.13992.1	up
MSTRG.13995	Bv4_073790_ouff	MSTRG.13995.1;MSTRG.13995.2	down
MSTRG.14000	.	MSTRG.14000.1	up
MSTRG.14001	.	MSTRG.14001.1	up
MSTRG.14004	.	MSTRG.14004.1	down
MSTRG.14012	.	MSTRG.14012.1	down
MSTRG.14017	.	MSTRG.14017.1	down
MSTRG.14029	.	MSTRG.14029.1	down
MSTRG.1404	Bv_12980_wmhf	MSTRG.1404.1	down
MSTRG.14040	Bv4_074220_uefk	MSTRG.14040.1	up
MSTRG.14043	.	MSTRG.14043.1	down
MSTRG.14063	Bv4_074440_znsr	MSTRG.14063.1	down
MSTRG.14068	Bv4_074481z4541_wfzk	MSTRG.14068.1	up
MSTRG.1409	.	MSTRG.1409.1	up
MSTRG.14102	.	MSTRG.14102.1	up
MSTRG.14104	.	MSTRG.14104.1	up
MSTRG.1417	Bv_13100_jnor	MSTRG.1417.1	down
MSTRG.14172	Bv4_075580_ixkd	MSTRG.14172.1	up
MSTRG.14173	Bv4_075580_ixkd	MSTRG.14173.1	down
MSTRG.14177	Bv4_075620_hqjo	MSTRG.14177.1	down
MSTRG.14184	.	MSTRG.14184.1	down
MSTRG.14188	.	MSTRG.14188.1	up
MSTRG.14193	.	MSTRG.14193.1	down
MSTRG.14196	Bv4_075930_qfok	MSTRG.14196.1	down
MSTRG.14213	Bv4_076130_auyq	MSTRG.14213.1	up
MSTRG.14215	.	MSTRG.14215.1	up
MSTRG.14222	.	MSTRG.14222.1	down
MSTRG.14228	.	MSTRG.14228.1	up
MSTRG.14231	.	MSTRG.14231.1	up
MSTRG.14237	Bv4_076360_uhwr	MSTRG.14237.1	down
MSTRG.14238	.	MSTRG.14238.1	up
MSTRG.14247	Bv4_076460_chzp	MSTRG.14247.1	down
MSTRG.1425	.	MSTRG.1425.1	up
MSTRG.14251	.	MSTRG.14251.1	up
MSTRG.14257	Bv4_076510_qyqf	MSTRG.14257.1	up
MSTRG.14259	Bv4_076520_gfzs	MSTRG.14259.1	down
MSTRG.1426	.	MSTRG.1426.1	down
MSTRG.14281	.	MSTRG.14281.1	down
MSTRG.14283	.	MSTRG.14283.1	up
MSTRG.1429	.	MSTRG.1429.1	up
MSTRG.14292	.	MSTRG.14292.1	down
MSTRG.14295	.	MSTRG.14295.1	down
MSTRG.1430	Bv_13181z2136_cizf	MSTRG.1430.1	down
MSTRG.14301	.	MSTRG.14301.1	down
MSTRG.14309	.	MSTRG.14309.1	up
MSTRG.14333	Bv4_077370_kucj	MSTRG.14333.1	down
MSTRG.14344	Bv4_077420_hsgf	MSTRG.14344.1	up
MSTRG.14348	.	MSTRG.14348.1	up
MSTRG.14352	Bv4_077440_jnyh	MSTRG.14352.1	down
MSTRG.14359	.	MSTRG.14359.1	down
MSTRG.14360	.	MSTRG.14360.1	up
MSTRG.14366	.	MSTRG.14366.1	up
MSTRG.14370	.	MSTRG.14370.1	down
MSTRG.14389	Bv4_077790_jjir	MSTRG.14389.1	down
MSTRG.14395	Bv4_077830_tzcw	MSTRG.14395.1	up
MSTRG.14396	.	MSTRG.14396.1	up
MSTRG.14401	.	MSTRG.14401.1	up
MSTRG.14404	Bv4_077940_snqf	MSTRG.14404.1	down
MSTRG.14405	Bv4_077940_snqf	MSTRG.14405.1	up
MSTRG.14409	Bv4_077970_spoh	MSTRG.14409.1	down
MSTRG.14430	Bv4_078180_kygy	MSTRG.14430.1	up
MSTRG.14438	Bv4_078260_ouej	MSTRG.14438.1;MSTRG.14438.2;MSTRG.14438.3	down
MSTRG.14456	.	MSTRG.14456.1	up
MSTRG.14462	Bv4_078510_xqzy	MSTRG.14462.1	up
MSTRG.1448	.	MSTRG.1448.1	down
MSTRG.14481	.	MSTRG.14481.1	down
MSTRG.14483	.	MSTRG.14483.1	up
MSTRG.14486	Bv4_078730_iepd	MSTRG.14486.1	up
MSTRG.14487	.	MSTRG.14487.1	up
MSTRG.14502	Bv4_078890_tspz	MSTRG.14502.1	up
MSTRG.14509	.	MSTRG.14509.1	down
MSTRG.14511	.	MSTRG.14511.1	up
MSTRG.14515	Bv4_079010_fqsx	MSTRG.14515.1	down
MSTRG.14518	Bv4_079040_ttuy	MSTRG.14518.1	up
MSTRG.14521	Bv4_079070_iupg	MSTRG.14521.2	up
MSTRG.14526	.	MSTRG.14526.1	down
MSTRG.14527	.	MSTRG.14527.1;MSTRG.14527.4	down
MSTRG.14534	.	MSTRG.14534.1	down
MSTRG.14543	.	MSTRG.14543.1	up
MSTRG.1455	Bv_13281z2162_myws	MSTRG.1455.1	up
MSTRG.14553	.	MSTRG.14553.1	up
MSTRG.14555	.	MSTRG.14555.1	down
MSTRG.14563	.	MSTRG.14563.1	down
MSTRG.14572	.	MSTRG.14572.1	down
MSTRG.14574	.	MSTRG.14574.1	up
MSTRG.14584	.	MSTRG.14584.1	down
MSTRG.14589	.	MSTRG.14589.1	up
MSTRG.14592	.	MSTRG.14592.1	up
MSTRG.146	.	MSTRG.146.1	up
MSTRG.14600	Bv4_079790_yzxm	MSTRG.14600.1	up
MSTRG.14614	Bv4_079910_xazj	MSTRG.14614.1	up
MSTRG.1462	.	MSTRG.1462.1	up
MSTRG.14622	Bv4_079960_wxjf	MSTRG.14622.1	down
MSTRG.14630	.	MSTRG.14630.1	down
MSTRG.14639	Bv4_080450_qyih	MSTRG.14639.1	down
MSTRG.1464	.	MSTRG.1464.1	down
MSTRG.14640	.	MSTRG.14640.1	down
MSTRG.14645	.	MSTRG.14645.1	up
MSTRG.14654	.	MSTRG.14654.1	up
MSTRG.14657	Bv4_080590_wtii	MSTRG.14657.1;MSTRG.14657.2	up
MSTRG.1466	.	MSTRG.1466.1	up
MSTRG.14661	Bv4_080610_rfzc	MSTRG.14661.1	up
MSTRG.14662	Bv4_080610_rfzc	MSTRG.14662.1	up
MSTRG.14665	.	MSTRG.14665.1	down
MSTRG.14678	Bv4_080030_srac	MSTRG.14678.1	down
MSTRG.1468	.	MSTRG.1468.1	up
MSTRG.14717	.	MSTRG.14717.1	up
MSTRG.1472	.	MSTRG.1472.1	up
MSTRG.14720	.	MSTRG.14720.1	up
MSTRG.14721	.	MSTRG.14721.1	down
MSTRG.14723	.	MSTRG.14723.1;MSTRG.14723.2	up
MSTRG.14725	Bv4_081221z4693_mfnm	MSTRG.14725.1	up
MSTRG.14730	.	MSTRG.14730.1	up
MSTRG.14732	Bv4_081240_fedp	MSTRG.14732.1	down
MSTRG.14739	Bv4_081341z4702_jhox	MSTRG.14739.1	up
MSTRG.14744	Bv4_081390_aauz	MSTRG.14744.1	down
MSTRG.14767	Bv4_080940_kswg	MSTRG.14767.1	up
MSTRG.14771	.	MSTRG.14771.1	down
MSTRG.14775	Bv4_081151z4684_mqxs	MSTRG.14775.1	down
MSTRG.14778	Bv4_081151z4684_mqxs	MSTRG.14778.1	up
MSTRG.14779	Bv4_081040_ppjq	MSTRG.14779.1	up
MSTRG.14780	.	MSTRG.14780.1	up
MSTRG.14781	.	MSTRG.14781.1	up
MSTRG.1480	.	MSTRG.1480.1	up
MSTRG.14807	Bv4_081680_jesw	MSTRG.14807.1	down
MSTRG.14818	Bv4_081771z4723_pind	MSTRG.14818.1	up
MSTRG.14821	.	MSTRG.14821.1	down
MSTRG.14822	.	MSTRG.14822.1	up
MSTRG.1483	.	MSTRG.1483.1	down
MSTRG.1484	.	MSTRG.1484.1	down
MSTRG.1485	.	MSTRG.1485.1	down
MSTRG.14855	.	MSTRG.14855.1	up
MSTRG.14859	.	MSTRG.14859.1	up
MSTRG.14860	.	MSTRG.14860.1;MSTRG.14860.2	down
MSTRG.14864	Bv4_082150_yndc	MSTRG.14864.1	up
MSTRG.14870	Bv4_082220_oehi	MSTRG.14870.1	down
MSTRG.14875	.	MSTRG.14875.1	down
MSTRG.14879	.	MSTRG.14879.1	down
MSTRG.14888	.	MSTRG.14888.1	up
MSTRG.14889	.	MSTRG.14889.1	down
MSTRG.14890	.	MSTRG.14890.1	up
MSTRG.14891	.	MSTRG.14891.1	up
MSTRG.14906	.	MSTRG.14906.1	down
MSTRG.14907	.	MSTRG.14907.1	up
MSTRG.1492	.	MSTRG.1492.1	down
MSTRG.14922	.	MSTRG.14922.1	down
MSTRG.14925	.	MSTRG.14925.1	up
MSTRG.14926	Bv4_082760_nwjf	MSTRG.14926.1	down
MSTRG.14933	.	MSTRG.14933.1	down
MSTRG.14938	.	MSTRG.14938.1	up
MSTRG.14941	Bv4_082811z4819_ezam	MSTRG.14941.1	down
MSTRG.1495	.	MSTRG.1495.1	down
MSTRG.14965	.	MSTRG.14965.1	up
MSTRG.14971	Bv4_083060_fysu	MSTRG.14971.1	up
MSTRG.14974	.	MSTRG.14974.1	down
MSTRG.14977	Bv4_083110_fsmw	MSTRG.14977.1	down
MSTRG.14984	.	MSTRG.14984.1	up
MSTRG.14989	.	MSTRG.14989.1	down
MSTRG.14993	.	MSTRG.14993.1	up
MSTRG.14994	.	MSTRG.14994.1	down
MSTRG.15	.	MSTRG.15.1	down
MSTRG.1500	.	MSTRG.1500.1	down
MSTRG.15002	.	MSTRG.15002.1	down
MSTRG.15003	.	MSTRG.15003.1	up
MSTRG.15005	Bv4_083341z4914_uetj	MSTRG.15005.1	up
MSTRG.15011	.	MSTRG.15011.1	up
MSTRG.15014	.	MSTRG.15014.1	up
MSTRG.1502	.	MSTRG.1502.1	up
MSTRG.15023	.	MSTRG.15023.1	down
MSTRG.15025	.	MSTRG.15025.1	up
MSTRG.15032	.	MSTRG.15032.1	up
MSTRG.15034	.	MSTRG.15034.1	down
MSTRG.15039	.	MSTRG.15039.1	up
MSTRG.15045	.	MSTRG.15045.1	down
MSTRG.15046	.	MSTRG.15046.1	down
MSTRG.15048	.	MSTRG.15048.1	up
MSTRG.1505	.	MSTRG.1505.1	up
MSTRG.15053	Bv4_083820_ycnc	MSTRG.15053.1	down
MSTRG.15055	Bv4_083780_rada	MSTRG.15055.1	up
MSTRG.15058	.	MSTRG.15058.1	up
MSTRG.15061	Bv4_083840_nwid	MSTRG.15061.1	down
MSTRG.15067	.	MSTRG.15067.1	up
MSTRG.15080	.	MSTRG.15080.1	up
MSTRG.15086	.	MSTRG.15086.1	up
MSTRG.15095	.	MSTRG.15095.1	up
MSTRG.15096	.	MSTRG.15096.1	up
MSTRG.15097	.	MSTRG.15097.1	up
MSTRG.151	Bv_01340_cjkj	MSTRG.151.1	down
MSTRG.15108	.	MSTRG.15108.1	up
MSTRG.1511	.	MSTRG.1511.1	up
MSTRG.15110	Bv4_084351z5085_kaii	MSTRG.15110.1	up
MSTRG.15116	.	MSTRG.15116.1	down
MSTRG.15118	Bv4_084391z5096_kraz	MSTRG.15118.1	up
MSTRG.15119	.	MSTRG.15119.1;MSTRG.15119.2	up
MSTRG.1512	.	MSTRG.1512.1	up
MSTRG.15120	.	MSTRG.15120.1	down
MSTRG.15125	Bv4_084400_oysr	MSTRG.15125.1	down
MSTRG.15126	.	MSTRG.15126.1	up
MSTRG.15129	.	MSTRG.15129.1	up
MSTRG.15131	.	MSTRG.15131.1	up
MSTRG.15142	Bv4_084561z5116_wxki	MSTRG.15142.1	up
MSTRG.15145	.	MSTRG.15145.1	up
MSTRG.15147	.	MSTRG.15147.1	up
MSTRG.1515	.	MSTRG.1515.1	up
MSTRG.15158	Bv4_084701z5152_yusw	MSTRG.15158.1	up
MSTRG.15159	Bv4_084701z5152_yusw	MSTRG.15159.1	up
MSTRG.15166	.	MSTRG.15166.1	up
MSTRG.15172	.	MSTRG.15172.1	down
MSTRG.15176	Bv4_084880_guff	MSTRG.15176.1	up
MSTRG.15183	.	MSTRG.15183.1	down
MSTRG.15186	.	MSTRG.15186.1	up
MSTRG.15187	.	MSTRG.15187.1	down
MSTRG.15193	.	MSTRG.15193.1	up
MSTRG.15203	Bv4_085090_jdwg	MSTRG.15203.1	down
MSTRG.15207	Bv4_085141z5205_zcdi	MSTRG.15207.1	down
MSTRG.15214	.	MSTRG.15214.1	down
MSTRG.1523	Bv_13851z2268_pgfn	MSTRG.1523.1	up
MSTRG.15236	.	MSTRG.15236.1	up
MSTRG.15238	.	MSTRG.15238.1	up
MSTRG.15241	.	MSTRG.15241.1	down
MSTRG.15242	.	MSTRG.15242.2	down
MSTRG.15243	Bv4_085601z5251_zsqf	MSTRG.15243.1	up
MSTRG.1525	Bv_13861z2269_zcea	MSTRG.1525.1	up
MSTRG.15251	Bv4_085560_jkyf	MSTRG.15251.2;MSTRG.15251.1;MSTRG.15251.3;MSTRG.15251.4	up
MSTRG.15265	Bv4_085680_mutz	MSTRG.15265.1	up
MSTRG.15268	.	MSTRG.15268.1	up
MSTRG.15274	Bv4_085760_hiqq	MSTRG.15274.1	up
MSTRG.15277	.	MSTRG.15277.1	down
MSTRG.15281	.	MSTRG.15281.1	up
MSTRG.15283	.	MSTRG.15283.1	up
MSTRG.15284	.	MSTRG.15284.1	down
MSTRG.15290	Bv4_085910_ezcf	MSTRG.15290.1	down
MSTRG.15293	Bv4_085940_qfyd	MSTRG.15293.4;MSTRG.15293.1;MSTRG.15293.2;MSTRG.15293.3;MSTRG.15293.5;MSTRG.15293.6;MSTRG.15293.7;MSTRG.15293.8;MSTRG.15293.9	up
MSTRG.15301	Bv4_086060_rqdj	MSTRG.15301.1	up
MSTRG.15304	.	MSTRG.15304.1	up
MSTRG.15308	.	MSTRG.15308.1	up
MSTRG.1531	.	MSTRG.1531.1	up
MSTRG.15315	.	MSTRG.15315.1	up
MSTRG.15322	.	MSTRG.15322.1	up
MSTRG.15334	.	MSTRG.15334.1	up
MSTRG.15344	.	MSTRG.15344.1	down
MSTRG.15345	.	MSTRG.15345.1	up
MSTRG.15348	.	MSTRG.15348.1;MSTRG.15348.2;MSTRG.15348.3	up
MSTRG.15365	.	MSTRG.15365.1	down
MSTRG.15368	.	MSTRG.15368.1	up
MSTRG.15369	.	MSTRG.15369.1	down
MSTRG.1537	.	MSTRG.1537.1	up
MSTRG.15376	Bv4_086760_geuw	MSTRG.15376.1	down
MSTRG.15386	Bv4_086900_zdow	MSTRG.15386.1;MSTRG.15386.2	up
MSTRG.15403	Bv4_087091z5353_qekx	MSTRG.15403.1	up
MSTRG.1542	.	MSTRG.1542.1	down
MSTRG.15426	.	MSTRG.15426.1	up
MSTRG.15446	.	MSTRG.15446.1	down
MSTRG.15450	.	MSTRG.15450.1	up
MSTRG.15457	.	MSTRG.15457.1	up
MSTRG.1546	.	MSTRG.1546.1	up
MSTRG.1547	.	MSTRG.1547.1	up
MSTRG.15476	.	MSTRG.15476.1	down
MSTRG.15477	Bv4_087760_oigr	MSTRG.15477.1	down
MSTRG.15481	.	MSTRG.15481.1	up
MSTRG.15482	Bv4_087800_ksyj	MSTRG.15482.1	up
MSTRG.1549	.	MSTRG.1549.1	up
MSTRG.15490	Bv4_087970_pffq	MSTRG.15490.1	up
MSTRG.15491	.	MSTRG.15491.1	up
MSTRG.15497	.	MSTRG.15497.1	down
MSTRG.155	.	MSTRG.155.1	up
MSTRG.15508	.	MSTRG.15508.1	up
MSTRG.15513	Bv4_087990_wowj	MSTRG.15513.1	up
MSTRG.15519	Bv4_088060_tnyz	MSTRG.15519.1	up
MSTRG.1552	.	MSTRG.1552.1	down
MSTRG.15521	Bv4_088070_hqhd	MSTRG.15521.1	down
MSTRG.15537	.	MSTRG.15537.1	down
MSTRG.15544	Bv4_088270_ekuu	MSTRG.15544.1	up
MSTRG.15555	.	MSTRG.15555.1	down
MSTRG.15559	.	MSTRG.15559.1	up
MSTRG.15560	.	MSTRG.15560.1	up
MSTRG.15563	.	MSTRG.15563.1	down
MSTRG.15574	.	MSTRG.15574.1	up
MSTRG.15575	Bv4_088790_ijth	MSTRG.15575.1	down
MSTRG.15583	Bv4_088860_gfpt	MSTRG.15583.1	down
MSTRG.15585	.	MSTRG.15585.1	down
MSTRG.15588	Bv4_088900_dzro	MSTRG.15588.1	up
MSTRG.15598	.	MSTRG.15598.1	down
MSTRG.15609	.	MSTRG.15609.1	down
MSTRG.15610	.	MSTRG.15610.1	up
MSTRG.15615	.	MSTRG.15615.1	down
MSTRG.15631	Bv4_089280_nund	MSTRG.15631.1	down
MSTRG.15632	.	MSTRG.15632.1	down
MSTRG.15636	.	MSTRG.15636.1	down
MSTRG.15639	.	MSTRG.15639.1	up
MSTRG.15645	Bv4_089400_drmg	MSTRG.15645.1	up
MSTRG.15646	.	MSTRG.15646.1	up
MSTRG.15649	.	MSTRG.15649.1	down
MSTRG.15652	.	MSTRG.15652.1	down
MSTRG.15675	.	MSTRG.15675.1	down
MSTRG.15676	.	MSTRG.15676.1	down
MSTRG.15678	Bv4_089620_zpji	MSTRG.15678.1	down
MSTRG.15683	.	MSTRG.15683.1	up
MSTRG.1569	.	MSTRG.1569.1	down
MSTRG.15712	Bv4_089990_okxj	MSTRG.15712.1	down
MSTRG.15715	Bv4_090020_sysn	MSTRG.15715.1	up
MSTRG.1572	.	MSTRG.1572.1	down
MSTRG.1573	.	MSTRG.1573.1	down
MSTRG.15734	.	MSTRG.15734.1	down
MSTRG.15736	.	MSTRG.15736.1;MSTRG.15736.2	up
MSTRG.15748	Bv4_090420_rxwj	MSTRG.15748.1	up
MSTRG.15749	Bv4_090430_sroh	MSTRG.15749.1;MSTRG.15749.2;MSTRG.15749.3	up
MSTRG.1575	.	MSTRG.1575.1	up
MSTRG.15785	.	MSTRG.15785.1	up
MSTRG.15786	.	MSTRG.15786.1	down
MSTRG.15789	Bv4u_090780_mmwa	MSTRG.15789.1	up
MSTRG.1579	Bv_14210_eqxk	MSTRG.1579.1	up
MSTRG.15799	.	MSTRG.15799.1	down
MSTRG.15809	.	MSTRG.15809.1	up
MSTRG.15818	.	MSTRG.15818.1	down
MSTRG.15819	.	MSTRG.15819.1	down
MSTRG.15832	Bv4u_091170_yztf	MSTRG.15832.1	down
MSTRG.15835	.	MSTRG.15835.1	up
MSTRG.15842	.	MSTRG.15842.1	up
MSTRG.15844	.	MSTRG.15844.1	down
MSTRG.15866	.	MSTRG.15866.1	up
MSTRG.1587	Bv_14271z2392_jgyo	MSTRG.1587.1	down
MSTRG.15872	.	MSTRG.15872.1	up
MSTRG.15888	.	MSTRG.15888.1	up
MSTRG.15894	Bv4u_091830_fpoa	MSTRG.15894.2	down
MSTRG.15899	.	MSTRG.15899.1	down
MSTRG.1591	Bv_14301z2401_tpno	MSTRG.1591.1	up
MSTRG.15910	.	MSTRG.15910.1	down
MSTRG.1592	.	MSTRG.1592.1	down
MSTRG.15920	Bv4u_092070_qycr	MSTRG.15920.1	up
MSTRG.15927	.	MSTRG.15927.1	down
MSTRG.15933	.	MSTRG.15933.1	up
MSTRG.15934	.	MSTRG.15934.1	up
MSTRG.15935	.	MSTRG.15935.1	down
MSTRG.15936	.	MSTRG.15936.1	up
MSTRG.15951	Bv4u_092500_twhd	MSTRG.15951.1	up
MSTRG.15957	.	MSTRG.15957.1	down
MSTRG.15961	.	MSTRG.15961.1	up
MSTRG.15963	.	MSTRG.15963.1	down
MSTRG.15971	.	MSTRG.15971.1	up
MSTRG.15973	.	MSTRG.15973.1	up
MSTRG.15976	.	MSTRG.15976.1	up
MSTRG.15977	.	MSTRG.15977.1	up
MSTRG.1598	.	MSTRG.1598.1	up
MSTRG.15982	.	MSTRG.15982.1	up
MSTRG.15986	Bv5_092730_asmx	MSTRG.15986.1	down
MSTRG.1600	.	MSTRG.1600.1	down
MSTRG.16001	Bv5_092880_fpfn	MSTRG.16001.1	up
MSTRG.16003	.	MSTRG.16003.1	up
MSTRG.1601	.	MSTRG.1601.1;MSTRG.1601.2	up
MSTRG.16011	.	MSTRG.16011.1	up
MSTRG.16012	Bv5_093020_pdiq	MSTRG.16012.2	up
MSTRG.16048	Bv5_093500_aefa	MSTRG.16048.1	down
MSTRG.16049	Bv5_093500_aefa	MSTRG.16049.1	down
MSTRG.1605	.	MSTRG.1605.1	down
MSTRG.16053	Bv5_093530_efid	MSTRG.16053.1	up
MSTRG.16055	Bv5_093540_wtjx	MSTRG.16055.1	up
MSTRG.16060	.	MSTRG.16060.1	down
MSTRG.16061	.	MSTRG.16061.1	down
MSTRG.16078	.	MSTRG.16078.1	down
MSTRG.16081	Bv5_093760_ywyo	MSTRG.16081.1	up
MSTRG.16082	Bv5_093760_ywyo	MSTRG.16082.1	up
MSTRG.16089	.	MSTRG.16089.1	down
MSTRG.16090	.	MSTRG.16090.1	down
MSTRG.1611	.	MSTRG.1611.1	up
MSTRG.16112	.	MSTRG.16112.1	down
MSTRG.1613	Bv_14470_fwxh	MSTRG.1613.1	down
MSTRG.16130	Bv5_094240_fxzj	MSTRG.16130.1	down
MSTRG.16131	Bv5_094240_fxzj	MSTRG.16131.1	down
MSTRG.16140	Bv5_094320_kjqk	MSTRG.16140.1	down
MSTRG.16141	.	MSTRG.16141.1	down
MSTRG.16164	.	MSTRG.16164.1	up
MSTRG.16172	.	MSTRG.16172.1	up
MSTRG.16177	Bv5_094620_hegi	MSTRG.16177.1	up
MSTRG.1618	Bv_14550_uchh	MSTRG.1618.1	down
MSTRG.16183	.	MSTRG.16183.1	up
MSTRG.16184	.	MSTRG.16184.1	down
MSTRG.16186	.	MSTRG.16186.1	down
MSTRG.16188	.	MSTRG.16188.1	down
MSTRG.16189	.	MSTRG.16189.3;MSTRG.16189.1;MSTRG.16189.2	up
MSTRG.1619	.	MSTRG.1619.1	up
MSTRG.1620	.	MSTRG.1620.1	up
MSTRG.16207	.	MSTRG.16207.1	down
MSTRG.1621	.	MSTRG.1621.1	up
MSTRG.16212	.	MSTRG.16212.1	up
MSTRG.16217	.	MSTRG.16217.1	up
MSTRG.16219	.	MSTRG.16219.1	up
MSTRG.16228	.	MSTRG.16228.1	up
MSTRG.16239	.	MSTRG.16239.1	up
MSTRG.1624	.	MSTRG.1624.1	up
MSTRG.16243	.	MSTRG.16243.1	up
MSTRG.16245	Bv5_095300_zunh	MSTRG.16245.1	up
MSTRG.1625	Bv_14631z2501_dehz	MSTRG.1625.1	down
MSTRG.1626	Bv_14631z2501_dehz	MSTRG.1626.1	down
MSTRG.16261	.	MSTRG.16261.1	up
MSTRG.16274	.	MSTRG.16274.1	up
MSTRG.16276	Bv5_095640_ijme	MSTRG.16276.1;MSTRG.16276.3;MSTRG.16276.2	down
MSTRG.16277	Bv5_095620_hefa	MSTRG.16277.1	up
MSTRG.16292	.	MSTRG.16292.1	up
MSTRG.16301	.	MSTRG.16301.1	up
MSTRG.16310	Bv5_095960_qmyk	MSTRG.16310.1	down
MSTRG.16311	.	MSTRG.16311.1	down
MSTRG.16316	.	MSTRG.16316.1	down
MSTRG.16321	Bv5_096080_ujhx	MSTRG.16321.1	down
MSTRG.16327	.	MSTRG.16327.1	up
MSTRG.16332	.	MSTRG.16332.1	up
MSTRG.16337	Bv5_096320_jwya	MSTRG.16337.1	down
MSTRG.1635	.	MSTRG.1635.1	up
MSTRG.16354	Bv5_096590_tesh	MSTRG.16354.1	down
MSTRG.16356	.	MSTRG.16356.1	down
MSTRG.1636	.	MSTRG.1636.1	up
MSTRG.16360	.	MSTRG.16360.2	up
MSTRG.1637	.	MSTRG.1637.1	up
MSTRG.16370	.	MSTRG.16370.1	up
MSTRG.16371	.	MSTRG.16371.1	down
MSTRG.16376	.	MSTRG.16376.1	down
MSTRG.16380	.	MSTRG.16380.1	up
MSTRG.16382	.	MSTRG.16382.1	up
MSTRG.16400	.	MSTRG.16400.1	up
MSTRG.16405	Bv5_097060_woaa	MSTRG.16405.1	up
MSTRG.16412	.	MSTRG.16412.1	down
MSTRG.16414	Bv5_097170_cuzi	MSTRG.16414.1	up
MSTRG.16417	.	MSTRG.16417.1	down
MSTRG.16418	.	MSTRG.16418.1	down
MSTRG.16427	.	MSTRG.16427.1	up
MSTRG.16444	.	MSTRG.16444.1	up
MSTRG.16446	.	MSTRG.16446.1	up
MSTRG.16448	.	MSTRG.16448.1	down
MSTRG.16473	.	MSTRG.16473.1	down
MSTRG.16475	.	MSTRG.16475.1	up
MSTRG.16493	.	MSTRG.16493.1	down
MSTRG.16496	.	MSTRG.16496.1	down
MSTRG.16498	Bv5_098040_rtmh	MSTRG.16498.1	up
MSTRG.16505	.	MSTRG.16505.1	up
MSTRG.16506	.	MSTRG.16506.1	up
MSTRG.16516	.	MSTRG.16516.1	up
MSTRG.16517	.	MSTRG.16517.1	up
MSTRG.1652	.	MSTRG.1652.1	up
MSTRG.16539	.	MSTRG.16539.1	up
MSTRG.16542	.	MSTRG.16542.1	up
MSTRG.16543	.	MSTRG.16543.1	up
MSTRG.16558	.	MSTRG.16558.1	down
MSTRG.16567	.	MSTRG.16567.1	up
MSTRG.16570	.	MSTRG.16570.1	down
MSTRG.16571	.	MSTRG.16571.1	down
MSTRG.16573	.	MSTRG.16573.1	down
MSTRG.16577	.	MSTRG.16577.1	down
MSTRG.16579	Bv5_098681z5868_gqsa	MSTRG.16579.1	up
MSTRG.16580	.	MSTRG.16580.1	down
MSTRG.16581	.	MSTRG.16581.1	up
MSTRG.16582	.	MSTRG.16582.1	up
MSTRG.16583	.	MSTRG.16583.1	down
MSTRG.16585	Bv5_098700_wyka	MSTRG.16585.1;MSTRG.16585.2	up
MSTRG.16591	.	MSTRG.16591.1	up
MSTRG.16612	.	MSTRG.16612.1	up
MSTRG.16618	Bv5_099020_jwgn	MSTRG.16618.1;MSTRG.16618.2;MSTRG.16618.3	up
MSTRG.16626	.	MSTRG.16626.1	up
MSTRG.16627	.	MSTRG.16627.1	up
MSTRG.16635	.	MSTRG.16635.1	up
MSTRG.1664	.	MSTRG.1664.1	up
MSTRG.16646	Bv5_099290_zhyf	MSTRG.16646.1	up
MSTRG.16649	.	MSTRG.16649.1	down
MSTRG.1665	.	MSTRG.1665.1	down
MSTRG.16658	.	MSTRG.16658.1	up
MSTRG.16665	Bv5_099490_ygxp	MSTRG.16665.1	up
MSTRG.16667	.	MSTRG.16667.1	up
MSTRG.1667	Bv_14960_isdo	MSTRG.1667.1	down
MSTRG.16672	Bv5_099560_qkpz	MSTRG.16672.1	up
MSTRG.16674	.	MSTRG.16674.1	up
MSTRG.16676	Bv5_099580_dctr	MSTRG.16676.1	up
MSTRG.1668	Bv_14960_isdo	MSTRG.1668.1	down
MSTRG.16680	.	MSTRG.16680.1	down
MSTRG.16681	.	MSTRG.16681.1	up
MSTRG.16700	.	MSTRG.16700.1	down
MSTRG.16703	.	MSTRG.16703.1	up
MSTRG.16704	.	MSTRG.16704.1	down
MSTRG.16706	.	MSTRG.16706.1	down
MSTRG.16715	.	MSTRG.16715.1	up
MSTRG.16717	.	MSTRG.16717.1	up
MSTRG.16728	Bv5_100080_tzky	MSTRG.16728.1	up
MSTRG.16736	.	MSTRG.16736.1	down
MSTRG.16737	.	MSTRG.16737.1	down
MSTRG.16742	Bv5_100190_uacf	MSTRG.16742.1	up
MSTRG.1675	.	MSTRG.1675.1	down
MSTRG.16751	.	MSTRG.16751.1	up
MSTRG.16757	Bv5_100350_aqmo	MSTRG.16757.1	down
MSTRG.16763	.	MSTRG.16763.1	down
MSTRG.16767	.	MSTRG.16767.1	down
MSTRG.16771	.	MSTRG.16771.1	down
MSTRG.16774	.	MSTRG.16774.1	down
MSTRG.16781	.	MSTRG.16781.1	down
MSTRG.16786	Bv5_100651z5988_octd	MSTRG.16786.1	up
MSTRG.16792	Bv5_100550_scsk	MSTRG.16792.1	down
MSTRG.16796	.	MSTRG.16796.1	up
MSTRG.16797	.	MSTRG.16797.1	up
MSTRG.16804	.	MSTRG.16804.1	up
MSTRG.16809	Bv5_100780_etwc	MSTRG.16809.1	down
MSTRG.16812	.	MSTRG.16812.1	up
MSTRG.16813	.	MSTRG.16813.1	down
MSTRG.1682	.	MSTRG.1682.1	down
MSTRG.16831	.	MSTRG.16831.1	up
MSTRG.16833	.	MSTRG.16833.1	down
MSTRG.16838	Bv5_101060_xjgz	MSTRG.16838.1	up
MSTRG.16840	Bv5_101030_ipfu	MSTRG.16840.1	up
MSTRG.1685	.	MSTRG.1685.1;MSTRG.1685.2	up
MSTRG.16862	Bv5_101110_ypsr	MSTRG.16862.1	up
MSTRG.16865	.	MSTRG.16865.1;MSTRG.16865.2;MSTRG.16865.3	down
MSTRG.16877	.	MSTRG.16877.1	down
MSTRG.16878	.	MSTRG.16878.1	up
MSTRG.16879	.	MSTRG.16879.1	up
MSTRG.1688	.	MSTRG.1688.1	down
MSTRG.1689	.	MSTRG.1689.1	up
MSTRG.16894	.	MSTRG.16894.1	up
MSTRG.16899	.	MSTRG.16899.1	down
MSTRG.169	.	MSTRG.169.1	down
MSTRG.16900	Bv5_101491z6055_gqsd	MSTRG.16900.1	up
MSTRG.16903	.	MSTRG.16903.1	down
MSTRG.16910	.	MSTRG.16910.1	up
MSTRG.16915	.	MSTRG.16915.1	up
MSTRG.16919	Bv5_101751z6087_jxhw	MSTRG.16919.1	down
MSTRG.16922	Bv5_101780_dpkd	MSTRG.16922.1	up
MSTRG.16923	Bv5_101780_dpkd	MSTRG.16923.1	up
MSTRG.16928	.	MSTRG.16928.1	down
MSTRG.16934	Bv5_101830_mxzx	MSTRG.16934.1	down
MSTRG.16935	.	MSTRG.16935.1	up
MSTRG.16936	.	MSTRG.16936.1	up
MSTRG.16939	.	MSTRG.16939.1	up
MSTRG.16944	.	MSTRG.16944.1	down
MSTRG.16946	Bv5_101910_gkpo	MSTRG.16946.1	up
MSTRG.16950	Bv5_101960_zmep	MSTRG.16950.1	up
MSTRG.16961	.	MSTRG.16961.1	down
MSTRG.16962	.	MSTRG.16962.1	down
MSTRG.16963	.	MSTRG.16963.1	down
MSTRG.16971	.	MSTRG.16971.1	up
MSTRG.16972	Bv5_102250_xokc	MSTRG.16972.1	up
MSTRG.16975	.	MSTRG.16975.1	down
MSTRG.16976	.	MSTRG.16976.1	up
MSTRG.16979	.	MSTRG.16979.1	down
MSTRG.16980	.	MSTRG.16980.1	down
MSTRG.16987	Bv5_102440_dkjf	MSTRG.16987.1;MSTRG.16987.2;MSTRG.16987.3;MSTRG.16987.5	down
MSTRG.16990	.	MSTRG.16990.1	down
MSTRG.16991	.	MSTRG.16991.1;MSTRG.16991.2	up
MSTRG.16992	.	MSTRG.16992.1	down
MSTRG.170	.	MSTRG.170.1	down
MSTRG.1700	.	MSTRG.1700.1	down
MSTRG.17004	Bv5_102590_zuuh	MSTRG.17004.1	down
MSTRG.17006	.	MSTRG.17006.1	down
MSTRG.17008	.	MSTRG.17008.1	up
MSTRG.17013	Bv5_102661z6164_hoed	MSTRG.17013.1	down
MSTRG.17014	.	MSTRG.17014.1	up
MSTRG.17016	Bv5_102660_idnx	MSTRG.17016.1	up
MSTRG.17019	.	MSTRG.17019.1	up
MSTRG.17020	.	MSTRG.17020.1	up
MSTRG.17024	.	MSTRG.17024.1	down
MSTRG.17026	.	MSTRG.17026.1	down
MSTRG.1703	.	MSTRG.1703.1	up
MSTRG.17033	.	MSTRG.17033.1;MSTRG.17033.2	up
MSTRG.17034	.	MSTRG.17034.1	up
MSTRG.17040	.	MSTRG.17040.1	up
MSTRG.17045	.	MSTRG.17045.1	up
MSTRG.17046	.	MSTRG.17046.1	up
MSTRG.17051	Bv5_103030_qtix	MSTRG.17051.1	up
MSTRG.17052	.	MSTRG.17052.1	up
MSTRG.17061	.	MSTRG.17061.1	up
MSTRG.17071	.	MSTRG.17071.1	down
MSTRG.17072	.	MSTRG.17072.1	up
MSTRG.17082	Bv5_103280_ykjn	MSTRG.17082.1	down
MSTRG.17083	.	MSTRG.17083.1	up
MSTRG.17088	.	MSTRG.17088.1	down
MSTRG.1709	.	MSTRG.1709.1	down
MSTRG.17091	Bv5_103360_txqq	MSTRG.17091.1	up
MSTRG.17093	Bv5_103380_hjde	MSTRG.17093.3	up
MSTRG.17098	.	MSTRG.17098.1	down
MSTRG.17101	.	MSTRG.17101.1	up
MSTRG.17102	.	MSTRG.17102.1	down
MSTRG.17105	.	MSTRG.17105.1	up
MSTRG.17106	.	MSTRG.17106.1	down
MSTRG.1711	.	MSTRG.1711.1	up
MSTRG.17113	.	MSTRG.17113.1	up
MSTRG.17115	.	MSTRG.17115.1	up
MSTRG.17117	.	MSTRG.17117.1	up
MSTRG.17121	.	MSTRG.17121.1	up
MSTRG.17124	Bv5_103640_yqto	MSTRG.17124.1	up
MSTRG.17125	Bv5_103670_cqzs	MSTRG.17125.1	down
MSTRG.17129	.	MSTRG.17129.1	up
MSTRG.17133	Bv5_103721z6305_ncrz	MSTRG.17133.1	down
MSTRG.17139	.	MSTRG.17139.1	down
MSTRG.17150	Bv5_103980_eyoi	MSTRG.17150.1;MSTRG.17150.2	up
MSTRG.17154	.	MSTRG.17154.1	up
MSTRG.17155	.	MSTRG.17155.1	up
MSTRG.1716	.	MSTRG.1716.1	down
MSTRG.17162	.	MSTRG.17162.1	up
MSTRG.17163	.	MSTRG.17163.1	up
MSTRG.17164	Bv5_104111z6354_ogpf	MSTRG.17164.1	up
MSTRG.17166	.	MSTRG.17166.1	up
MSTRG.17167	.	MSTRG.17167.1	up
MSTRG.17170	.	MSTRG.17170.1	up
MSTRG.1718	Bv_15500_rkac	MSTRG.1718.1	down
MSTRG.17182	.	MSTRG.17182.1	up
MSTRG.17188	.	MSTRG.17188.1	up
MSTRG.1719	Bv_15500_rkac	MSTRG.1719.1	down
MSTRG.17190	Bv5_104320_antk	MSTRG.17190.1;MSTRG.17190.2	up
MSTRG.17191	.	MSTRG.17191.1	down
MSTRG.17196	.	MSTRG.17196.1	up
MSTRG.17199	.	MSTRG.17199.1	down
MSTRG.17205	Bv5_104480_xsij	MSTRG.17205.1	up
MSTRG.17215	.	MSTRG.17215.1	down
MSTRG.17217	Bv5_104610_rico	MSTRG.17217.1	down
MSTRG.17219	Bv5_104630_tysq	MSTRG.17219.1	up
MSTRG.1722	.	MSTRG.1722.2	up
MSTRG.17228	.	MSTRG.17228.1	up
MSTRG.17230	Bv5_104770_iiou	MSTRG.17230.1;MSTRG.17230.2	down
MSTRG.17247	.	MSTRG.17247.1	up
MSTRG.17252	Bv5_104980_uxju	MSTRG.17252.1;MSTRG.17252.2	down
MSTRG.17253	.	MSTRG.17253.1	up
MSTRG.17266	.	MSTRG.17266.1	up
MSTRG.17267	.	MSTRG.17267.1	up
MSTRG.17273	.	MSTRG.17273.1	down
MSTRG.17274	.	MSTRG.17274.1	down
MSTRG.1728	.	MSTRG.1728.1	down
MSTRG.17289	.	MSTRG.17289.1	up
MSTRG.1729	.	MSTRG.1729.1	down
MSTRG.17290	.	MSTRG.17290.1	down
MSTRG.17291	.	MSTRG.17291.1	down
MSTRG.17293	.	MSTRG.17293.1	up
MSTRG.17303	Bv5_105430_dxzt	MSTRG.17303.1	up
MSTRG.17317	.	MSTRG.17317.1	down
MSTRG.17318	.	MSTRG.17318.1	up
MSTRG.17321	.	MSTRG.17321.1	up
MSTRG.17322	.	MSTRG.17322.1	down
MSTRG.1733	.	MSTRG.1733.1	down
MSTRG.17341	Bv5_105810_gnzf	MSTRG.17341.2	up
MSTRG.17348	.	MSTRG.17348.1	up
MSTRG.1736	Bv_15770_knac	MSTRG.1736.1	down
MSTRG.17361	Bv5_106000_ycec	MSTRG.17361.1	up
MSTRG.17363	.	MSTRG.17363.1	down
MSTRG.17364	.	MSTRG.17364.1	down
MSTRG.17365	.	MSTRG.17365.1	down
MSTRG.17366	.	MSTRG.17366.1	down
MSTRG.17370	Bv5_106040_cgua	MSTRG.17370.2	down
MSTRG.17371	.	MSTRG.17371.1	down
MSTRG.17381	Bv5_106130_rcwh	MSTRG.17381.1	down
MSTRG.17385	Bv5_106170_wufg	MSTRG.17385.1	down
MSTRG.17392	Bv5_106240_tzuk	MSTRG.17392.1	down
MSTRG.17397	.	MSTRG.17397.1	up
MSTRG.17404	.	MSTRG.17404.1	up
MSTRG.17407	Bv5_106400_cpjj	MSTRG.17407.1	up
MSTRG.17408	Bv5_106420_ukyr	MSTRG.17408.1	up
MSTRG.17410	.	MSTRG.17410.1	up
MSTRG.17412	.	MSTRG.17412.1	up
MSTRG.1742	.	MSTRG.1742.1	up
MSTRG.17422	.	MSTRG.17422.1	down
MSTRG.17428	Bv5_106560_xyxd	MSTRG.17428.1	up
MSTRG.1743	.	MSTRG.1743.1	down
MSTRG.17432	.	MSTRG.17432.1	down
MSTRG.1744	.	MSTRG.1744.1	up
MSTRG.1745	.	MSTRG.1745.1	up
MSTRG.17457	.	MSTRG.17457.1	down
MSTRG.17466	.	MSTRG.17466.1	down
MSTRG.17468	.	MSTRG.17468.1	up
MSTRG.1747	.	MSTRG.1747.1	up
MSTRG.17473	.	MSTRG.17473.1	up
MSTRG.17474	.	MSTRG.17474.1	up
MSTRG.17476	.	MSTRG.17476.1	down
MSTRG.17479	Bv5_107001z6801_mfme	MSTRG.17479.1	up
MSTRG.17483	.	MSTRG.17483.1	up
MSTRG.17484	.	MSTRG.17484.1	up
MSTRG.17493	Bv5_107221z6828_rdtp	MSTRG.17493.1	down
MSTRG.17499	.	MSTRG.17499.1	up
MSTRG.17503	.	MSTRG.17503.1	up
MSTRG.17506	.	MSTRG.17506.1	down
MSTRG.17517	.	MSTRG.17517.1	up
MSTRG.17520	.	MSTRG.17520.1	down
MSTRG.17521	.	MSTRG.17521.1	up
MSTRG.17523	.	MSTRG.17523.1	up
MSTRG.17525	.	MSTRG.17525.1	up
MSTRG.17529	.	MSTRG.17529.1	up
MSTRG.17539	Bv5_107570_ajuy	MSTRG.17539.1	down
MSTRG.17540	.	MSTRG.17540.1	up
MSTRG.17541	.	MSTRG.17541.1	up
MSTRG.1755	Bv_15830_rtxt	MSTRG.1755.1	down
MSTRG.1756	Bv_15830_rtxt	MSTRG.1756.1	down
MSTRG.17560	Bv5_107841z6937_nixf	MSTRG.17560.1	down
MSTRG.17572	.	MSTRG.17572.1	up
MSTRG.1758	Bv_15840_tnxq	MSTRG.1758.1	up
MSTRG.17595	.	MSTRG.17595.1	down
MSTRG.17599	.	MSTRG.17599.1	up
MSTRG.176	.	MSTRG.176.1	down
MSTRG.17603	Bv5_108271z7027_opxu	MSTRG.17603.1	up
MSTRG.17606	Bv5_108300_zjnd	MSTRG.17606.1	up
MSTRG.17615	.	MSTRG.17615.1	up
MSTRG.17617	Bv5_108390_tepp	MSTRG.17617.1	down
MSTRG.17627	.	MSTRG.17627.1	up
MSTRG.17637	Bv5_108560_wpud	MSTRG.17637.1;MSTRG.17637.2;MSTRG.17637.3;MSTRG.17637.4;MSTRG.17637.5	up
MSTRG.17642	.	MSTRG.17642.1	down
MSTRG.17645	.	MSTRG.17645.1	up
MSTRG.17663	.	MSTRG.17663.1	up
MSTRG.17664	.	MSTRG.17664.1	down
MSTRG.17666	Bv5_108841z7138_ktjk	MSTRG.17666.1	up
MSTRG.17668	.	MSTRG.17668.1	down
MSTRG.17669	.	MSTRG.17669.1	up
MSTRG.1767	Bv_16040_azip	MSTRG.1767.1	up
MSTRG.17686	.	MSTRG.17686.1	up
MSTRG.17687	.	MSTRG.17687.1	up
MSTRG.17688	.	MSTRG.17688.1	up
MSTRG.17689	.	MSTRG.17689.2;MSTRG.17689.1	down
MSTRG.17692	.	MSTRG.17692.1	down
MSTRG.177	.	MSTRG.177.1	down
MSTRG.17702	.	MSTRG.17702.1	up
MSTRG.17706	.	MSTRG.17706.1	down
MSTRG.17714	.	MSTRG.17714.1	up
MSTRG.1772	.	MSTRG.1772.1	down
MSTRG.17721	.	MSTRG.17721.1	up
MSTRG.17723	.	MSTRG.17723.1	up
MSTRG.17725	.	MSTRG.17725.1	up
MSTRG.1775	.	MSTRG.1775.1	up
MSTRG.17752	.	MSTRG.17752.1	up
MSTRG.17760	.	MSTRG.17760.1	down
MSTRG.17763	.	MSTRG.17763.1	down
MSTRG.17764	.	MSTRG.17764.1	up
MSTRG.17765	.	MSTRG.17765.1	up
MSTRG.1777	Bv_16121z2755_kgys	MSTRG.1777.1	up
MSTRG.17770	.	MSTRG.17770.1	down
MSTRG.17771	.	MSTRG.17771.1	up
MSTRG.17781	.	MSTRG.17781.1	up
MSTRG.17784	.	MSTRG.17784.1	up
MSTRG.17785	.	MSTRG.17785.1	up
MSTRG.17794	.	MSTRG.17794.1	up
MSTRG.1780	.	MSTRG.1780.1	down
MSTRG.17801	Bv5_110020_aiyf	MSTRG.17801.1	up
MSTRG.17809	Bv5_110070_zrds	MSTRG.17809.1	up
MSTRG.17810	Bv5_110070_zrds	MSTRG.17810.1	up
MSTRG.17825	Bv5_110220_xiux	MSTRG.17825.1	up
MSTRG.17828	.	MSTRG.17828.1	up
MSTRG.17832	Bv5_110300_rjrm	MSTRG.17832.1	up
MSTRG.17837	.	MSTRG.17837.1	down
MSTRG.1784	.	MSTRG.1784.1	up
MSTRG.17845	.	MSTRG.17845.1	down
MSTRG.17847	Bv5_110381z7439_trut	MSTRG.17847.1	up
MSTRG.1785	.	MSTRG.1785.1	down
MSTRG.17850	.	MSTRG.17850.1	up
MSTRG.17853	.	MSTRG.17853.1	up
MSTRG.17855	.	MSTRG.17855.1	up
MSTRG.17858	.	MSTRG.17858.1;MSTRG.17858.2	down
MSTRG.17860	Bv5_110440_kyyo	MSTRG.17860.1	down
MSTRG.17863	Bv5_110450_kgja	MSTRG.17863.1	down
MSTRG.17867	Bv5_110470_onus	MSTRG.17867.1	up
MSTRG.17873	.	MSTRG.17873.1	down
MSTRG.17890	.	MSTRG.17890.1	up
MSTRG.17897	.	MSTRG.17897.1	up
MSTRG.17902	Bv5_110801z7534_qaed	MSTRG.17902.1	up
MSTRG.17913	.	MSTRG.17913.1	up
MSTRG.17915	.	MSTRG.17915.1	up
MSTRG.17917	.	MSTRG.17917.1	down
MSTRG.17922	Bv5_110910_hzug	MSTRG.17922.1	up
MSTRG.1793	Bv_16290_zisn	MSTRG.1793.1	up
MSTRG.17930	.	MSTRG.17930.1	up
MSTRG.17931	.	MSTRG.17931.1	up
MSTRG.17935	.	MSTRG.17935.1	up
MSTRG.17948	.	MSTRG.17948.1;MSTRG.17948.2	down
MSTRG.17962	.	MSTRG.17962.1	up
MSTRG.17963	.	MSTRG.17963.1	up
MSTRG.17971	.	MSTRG.17971.1	down
MSTRG.1798	.	MSTRG.1798.1	up
MSTRG.17980	.	MSTRG.17980.1	down
MSTRG.17981	.	MSTRG.17981.1	down
MSTRG.17989	.	MSTRG.17989.1	up
MSTRG.1799	.	MSTRG.1799.1	down
MSTRG.17992	.	MSTRG.17992.1	down
MSTRG.18000	.	MSTRG.18000.1	up
MSTRG.18001	.	MSTRG.18001.1	up
MSTRG.18002	.	MSTRG.18002.1	up
MSTRG.1801	.	MSTRG.1801.1	up
MSTRG.18010	.	MSTRG.18010.1	up
MSTRG.18026	.	MSTRG.18026.1	up
MSTRG.18030	.	MSTRG.18030.1	down
MSTRG.18034	.	MSTRG.18034.1	up
MSTRG.1804	Bv_16481z2793_ekkr	MSTRG.1804.1	up
MSTRG.18040	Bv5_112030_nqqz	MSTRG.18040.1	down
MSTRG.18043	.	MSTRG.18043.1	up
MSTRG.18044	.	MSTRG.18044.1	up
MSTRG.18052	.	MSTRG.18052.1	down
MSTRG.18053	.	MSTRG.18053.1	up
MSTRG.18056	.	MSTRG.18056.1	down
MSTRG.18059	.	MSTRG.18059.1	up
MSTRG.1808	.	MSTRG.1808.1	up
MSTRG.18081	.	MSTRG.18081.1	up
MSTRG.18082	.	MSTRG.18082.1	up
MSTRG.18087	Bv5_112481z7759_pfdr	MSTRG.18087.1	up
MSTRG.18097	.	MSTRG.18097.1	up
MSTRG.18098	.	MSTRG.18098.1	up
MSTRG.1810	.	MSTRG.1810.1	up
MSTRG.18104	.	MSTRG.18104.1	up
MSTRG.18110	.	MSTRG.18110.1	up
MSTRG.18112	.	MSTRG.18112.1	up
MSTRG.18122	Bv5_112830_dhyj	MSTRG.18122.1	up
MSTRG.18124	.	MSTRG.18124.1	up
MSTRG.18127	Bv5_112871z7791_pszf	MSTRG.18127.1	down
MSTRG.1813	.	MSTRG.1813.1	up
MSTRG.18131	Bv5_112900_wjxt	MSTRG.18131.1	down
MSTRG.18132	Bv5_112900_wjxt	MSTRG.18132.1	up
MSTRG.18139	.	MSTRG.18139.1	up
MSTRG.18142	.	MSTRG.18142.1	up
MSTRG.18144	.	MSTRG.18144.1	up
MSTRG.18146	.	MSTRG.18146.1	up
MSTRG.1815	.	MSTRG.1815.1	up
MSTRG.18152	Bv5_113251z7824_paic	MSTRG.18152.1	up
MSTRG.1816	.	MSTRG.1816.1	up
MSTRG.18160	.	MSTRG.18160.1	up
MSTRG.18161	Bv5_113130_jxpo	MSTRG.18161.1	up
MSTRG.18186	.	MSTRG.18186.1	down
MSTRG.1819	Bv_16591z2807_yikp	MSTRG.1819.1	down
MSTRG.18197	.	MSTRG.18197.1	down
MSTRG.18204	Bv5_113490_gmne	MSTRG.18204.1	down
MSTRG.18208	.	MSTRG.18208.1	up
MSTRG.1821	.	MSTRG.1821.1	up
MSTRG.18217	Bv5_113570_ureq	MSTRG.18217.1	down
MSTRG.18218	.	MSTRG.18218.1	down
MSTRG.18224	.	MSTRG.18224.1	down
MSTRG.18239	Bv5_113870_fwmx	MSTRG.18239.1	down
MSTRG.18245	Bv5_113760_iiod	MSTRG.18245.1	down
MSTRG.18246	Bv5_113770_dirf	MSTRG.18246.1	up
MSTRG.18254	.	MSTRG.18254.1	up
MSTRG.1826	.	MSTRG.1826.1	up
MSTRG.18263	.	MSTRG.18263.1	up
MSTRG.18268	.	MSTRG.18268.1	down
MSTRG.18271	.	MSTRG.18271.1	down
MSTRG.18272	.	MSTRG.18272.1	down
MSTRG.18273	.	MSTRG.18273.1	down
MSTRG.18292	.	MSTRG.18292.1	up
MSTRG.18293	.	MSTRG.18293.1	down
MSTRG.18295	.	MSTRG.18295.1	up
MSTRG.18296	.	MSTRG.18296.1	down
MSTRG.18310	.	MSTRG.18310.1	down
MSTRG.18313	Bv5_114520_fogg	MSTRG.18313.1	down
MSTRG.18314	.	MSTRG.18314.1	down
MSTRG.18316	Bv5_114580_adrd	MSTRG.18316.2;MSTRG.18316.1;MSTRG.18316.3	up
MSTRG.18329	.	MSTRG.18329.1	down
MSTRG.1833	.	MSTRG.1833.1	up
MSTRG.18331	.	MSTRG.18331.1	up
MSTRG.18332	.	MSTRG.18332.1	up
MSTRG.18358	.	MSTRG.18358.1	up
MSTRG.18361	.	MSTRG.18361.1	down
MSTRG.18363	Bv5_114920_aqdh	MSTRG.18363.1	down
MSTRG.1837	.	MSTRG.1837.1	up
MSTRG.18371	.	MSTRG.18371.1	up
MSTRG.1838	Bv_16730_osjk	MSTRG.1838.1	up
MSTRG.18384	Bv5_115140_fktp	MSTRG.18384.1	up
MSTRG.18386	.	MSTRG.18386.1	down
MSTRG.18387	.	MSTRG.18387.1	down
MSTRG.18390	Bv5_115180_hihu	MSTRG.18390.1	down
MSTRG.18391	.	MSTRG.18391.1	up
MSTRG.18398	.	MSTRG.18398.1	up
MSTRG.1840	.	MSTRG.1840.1	up
MSTRG.18403	.	MSTRG.18403.1	down
MSTRG.18406	.	MSTRG.18406.1	up
MSTRG.18422	.	MSTRG.18422.1	down
MSTRG.18439	.	MSTRG.18439.1	down
MSTRG.18465	.	MSTRG.18465.1	down
MSTRG.18474	.	MSTRG.18474.1	down
MSTRG.18477	.	MSTRG.18477.1	up
MSTRG.18478	.	MSTRG.18478.1	down
MSTRG.18483	Bv5_116420_pzdk	MSTRG.18483.1	up
MSTRG.18488	.	MSTRG.18488.1	up
MSTRG.18493	.	MSTRG.18493.1	up
MSTRG.18496	.	MSTRG.18496.1	up
MSTRG.18497	.	MSTRG.18497.1	down
MSTRG.18503	Bv5_115940_fwgc	MSTRG.18503.1	down
MSTRG.1852	.	MSTRG.1852.1	down
MSTRG.18527	Bv5_116540_kjot	MSTRG.18527.1	down
MSTRG.1853	.	MSTRG.1853.1	up
MSTRG.18535	.	MSTRG.18535.1	up
MSTRG.18542	.	MSTRG.18542.1	up
MSTRG.18545	.	MSTRG.18545.1	down
MSTRG.18547	.	MSTRG.18547.1	up
MSTRG.18553	Bv5_116830_hmxg	MSTRG.18553.1	up
MSTRG.18555	Bv5_116810_gifn	MSTRG.18555.1;MSTRG.18555.2	up
MSTRG.18560	Bv5_116880_fwxi	MSTRG.18560.1	up
MSTRG.18562	Bv5_116940_qeox	MSTRG.18562.1	down
MSTRG.18566	.	MSTRG.18566.1	down
MSTRG.18570	.	MSTRG.18570.1	up
MSTRG.18571	.	MSTRG.18571.1	up
MSTRG.18572	.	MSTRG.18572.1	down
MSTRG.18607	.	MSTRG.18607.1	up
MSTRG.18612	.	MSTRG.18612.1	up
MSTRG.18617	.	MSTRG.18617.1;MSTRG.18617.3	up
MSTRG.18618	Bv5_117470_apwa	MSTRG.18618.1;MSTRG.18618.2	up
MSTRG.18620	Bv5_117480_qxjp	MSTRG.18620.1	down
MSTRG.1863	.	MSTRG.1863.1	up
MSTRG.18641	.	MSTRG.18641.1	up
MSTRG.18646	Bv5_117780_yood	MSTRG.18646.1	up
MSTRG.1865	.	MSTRG.1865.1	down
MSTRG.18652	.	MSTRG.18652.1	up
MSTRG.18654	.	MSTRG.18654.1	down
MSTRG.18659	Bv5_117960_meop	MSTRG.18659.1	up
MSTRG.1866	.	MSTRG.1866.1	up
MSTRG.18663	Bv5_117990_mcmm	MSTRG.18663.1;MSTRG.18663.2	up
MSTRG.18670	Bv5_118080_kmyx	MSTRG.18670.1	down
MSTRG.18671	Bv5_118080_kmyx	MSTRG.18671.1	down
MSTRG.18675	.	MSTRG.18675.1	down
MSTRG.18677	.	MSTRG.18677.1;MSTRG.18677.2	up
MSTRG.18679	.	MSTRG.18679.1	down
MSTRG.18680	.	MSTRG.18680.1	up
MSTRG.18682	.	MSTRG.18682.1	up
MSTRG.18683	.	MSTRG.18683.1	up
MSTRG.18688	Bv5_118180_ikmn	MSTRG.18688.1	down
MSTRG.18689	Bv5_118180_ikmn	MSTRG.18689.1	down
MSTRG.18690	Bv5_118190_qrfk	MSTRG.18690.1	up
MSTRG.18696	.	MSTRG.18696.1	down
MSTRG.18697	.	MSTRG.18697.1	down
MSTRG.18702	.	MSTRG.18702.1	down
MSTRG.18703	.	MSTRG.18703.1	up
MSTRG.18706	.	MSTRG.18706.1	up
MSTRG.1871	Bv_17151z2882_eima	MSTRG.1871.1	up
MSTRG.18712	Bv5_118430_meha	MSTRG.18712.1	down
MSTRG.18713	.	MSTRG.18713.1	up
MSTRG.18729	.	MSTRG.18729.1	down
MSTRG.1874	.	MSTRG.1874.1	up
MSTRG.18740	Bv5_118680_hpac	MSTRG.18740.1	up
MSTRG.18743	.	MSTRG.18743.1	up
MSTRG.18755	.	MSTRG.18755.1	down
MSTRG.1876	.	MSTRG.1876.1	up
MSTRG.18763	Bv5_118860_zrwq	MSTRG.18763.1	down
MSTRG.18765	.	MSTRG.18765.1	up
MSTRG.18766	.	MSTRG.18766.1	down
MSTRG.1877	.	MSTRG.1877.1	up
MSTRG.1878	.	MSTRG.1878.1	down
MSTRG.18780	.	MSTRG.18780.1	down
MSTRG.18782	.	MSTRG.18782.1	up
MSTRG.18794	Bv5_119200_czdi	MSTRG.18794.1	down
MSTRG.1880	.	MSTRG.1880.1	down
MSTRG.18801	.	MSTRG.18801.1	up
MSTRG.18802	.	MSTRG.18802.1	up
MSTRG.18805	Bv5_119330_jkix	MSTRG.18805.1	down
MSTRG.18819	.	MSTRG.18819.1	down
MSTRG.18824	.	MSTRG.18824.1	up
MSTRG.18829	Bv5_119620_cfft	MSTRG.18829.1	up
MSTRG.18860	Bv5_119950_ojiy	MSTRG.18860.1	down
MSTRG.18868	.	MSTRG.18868.1	down
MSTRG.18869	Bv5_120030_sfch	MSTRG.18869.1	up
MSTRG.18889	.	MSTRG.18889.1	down
MSTRG.18897	.	MSTRG.18897.1	up
MSTRG.18906	.	MSTRG.18906.1	down
MSTRG.18907	.	MSTRG.18907.1	down
MSTRG.18908	.	MSTRG.18908.1	down
MSTRG.18923	Bv5_120630_zrjr	MSTRG.18923.1	down
MSTRG.18949	.	MSTRG.18949.1	up
MSTRG.18955	Bv5_120990_wkud	MSTRG.18955.1	up
MSTRG.18978	Bv5u_121200_pgyw	MSTRG.18978.1	down
MSTRG.18990	.	MSTRG.18990.1	down
MSTRG.18992	.	MSTRG.18992.1	down
MSTRG.18998	.	MSTRG.18998.1	down
MSTRG.1900	.	MSTRG.1900.1	up
MSTRG.19006	.	MSTRG.19006.1	down
MSTRG.19011	Bv5u_121470_tcou	MSTRG.19011.1	down
MSTRG.19015	Bv5u_121490_kpdp	MSTRG.19015.1	up
MSTRG.19029	.	MSTRG.19029.1	up
MSTRG.19041	.	MSTRG.19041.1	down
MSTRG.19050	.	MSTRG.19050.1	up
MSTRG.19051	.	MSTRG.19051.1	down
MSTRG.19061	.	MSTRG.19061.1	down
MSTRG.19063	.	MSTRG.19063.1	down
MSTRG.19065	.	MSTRG.19065.1	up
MSTRG.19066	.	MSTRG.19066.1	up
MSTRG.19069	Bv5u_121870_krqh	MSTRG.19069.1	up
MSTRG.1907	.	MSTRG.1907.1	down
MSTRG.19078	.	MSTRG.19078.1;MSTRG.19078.2	up
MSTRG.19086	.	MSTRG.19086.1	up
MSTRG.1909	.	MSTRG.1909.1	down
MSTRG.19092	Bv5u_122101z8039_hfsn	MSTRG.19092.1	up
MSTRG.19097	.	MSTRG.19097.1	up
MSTRG.1910	.	MSTRG.1910.1	down
MSTRG.19100	Bv5u_122140_zery	MSTRG.19100.1	down
MSTRG.19101	Bv5u_122140_zery	MSTRG.19101.1	down
MSTRG.19108	.	MSTRG.19108.1	up
MSTRG.1911	.	MSTRG.1911.1	down
MSTRG.19118	.	MSTRG.19118.1	down
MSTRG.19119	.	MSTRG.19119.1	up
MSTRG.19140	Bv5u_122490_sejy	MSTRG.19140.1	up
MSTRG.19141	.	MSTRG.19141.1	up
MSTRG.19143	.	MSTRG.19143.1	up
MSTRG.19146	.	MSTRG.19146.1	up
MSTRG.19148	.	MSTRG.19148.1	up
MSTRG.19151	.	MSTRG.19151.1	up
MSTRG.19155	.	MSTRG.19155.1	up
MSTRG.19156	.	MSTRG.19156.1	up
MSTRG.19157	.	MSTRG.19157.1	up
MSTRG.19159	.	MSTRG.19159.1	up
MSTRG.19165	.	MSTRG.19165.1	up
MSTRG.19168	.	MSTRG.19168.1	down
MSTRG.1917	.	MSTRG.1917.1	down
MSTRG.19175	.	MSTRG.19175.1	down
MSTRG.19177	.	MSTRG.19177.1	up
MSTRG.19178	.	MSTRG.19178.1	up
MSTRG.19184	Bv5u_122750_tqra	MSTRG.19184.1	down
MSTRG.19187	.	MSTRG.19187.1	up
MSTRG.19198	Bv5u_122900_ftap	MSTRG.19198.1	down
MSTRG.192	.	MSTRG.192.1	down
MSTRG.1920	.	MSTRG.1920.1	up
MSTRG.19205	Bv5u_122960_izhg	MSTRG.19205.1	down
MSTRG.19207	.	MSTRG.19207.1	up
MSTRG.1921	.	MSTRG.1921.1	up
MSTRG.19210	.	MSTRG.19210.1	up
MSTRG.19211	.	MSTRG.19211.1	down
MSTRG.19225	Bv5u_123200_gxfk	MSTRG.19225.3	up
MSTRG.19227	.	MSTRG.19227.1	down
MSTRG.19230	.	MSTRG.19230.1	up
MSTRG.19231	.	MSTRG.19231.1	up
MSTRG.19251	.	MSTRG.19251.1	down
MSTRG.1926	Bv_17700_fjfj	MSTRG.1926.1	down
MSTRG.19265	Bv5u_123600_xpum	MSTRG.19265.1	up
MSTRG.19267	.	MSTRG.19267.1	up
MSTRG.19275	.	MSTRG.19275.1	up
MSTRG.19281	.	MSTRG.19281.1	up
MSTRG.19282	.	MSTRG.19282.1	up
MSTRG.19286	.	MSTRG.19286.1	up
MSTRG.19289	.	MSTRG.19289.1	up
MSTRG.19303	.	MSTRG.19303.1	down
MSTRG.19305	.	MSTRG.19305.1	up
MSTRG.19306	.	MSTRG.19306.1	up
MSTRG.19318	Bv6_124050_ewwh	MSTRG.19318.1	down
MSTRG.19320	Bv6_124060_ijaz	MSTRG.19320.1	up
MSTRG.19330	.	MSTRG.19330.1	up
MSTRG.19332	.	MSTRG.19332.1	down
MSTRG.1936	.	MSTRG.1936.1	up
MSTRG.19364	Bv6_124540_upun	MSTRG.19364.1	up
MSTRG.19370	Bv6_124560_zhxi	MSTRG.19370.1	down
MSTRG.1938	.	MSTRG.1938.1	up
MSTRG.19383	.	MSTRG.19383.1	up
MSTRG.1939	.	MSTRG.1939.1	up
MSTRG.19392	Bv6_124780_ujjs	MSTRG.19392.1	down
MSTRG.19395	.	MSTRG.19395.1	up
MSTRG.19397	.	MSTRG.19397.1	up
MSTRG.19399	.	MSTRG.19399.1	down
MSTRG.19407	.	MSTRG.19407.1	up
MSTRG.19411	Bv6_124970_zmos	MSTRG.19411.1	up
MSTRG.19412	Bv6_124970_zmos	MSTRG.19412.1	up
MSTRG.19413	Bv6_124970_zmos	MSTRG.19413.1	up
MSTRG.19417	.	MSTRG.19417.1	up
MSTRG.1942	.	MSTRG.1942.1	down
MSTRG.19423	Bv6_125090_eqnm	MSTRG.19423.1	up
MSTRG.19425	.	MSTRG.19425.1	down
MSTRG.19427	.	MSTRG.19427.1	up
MSTRG.19437	Bv6_125200_zwuu	MSTRG.19437.3;MSTRG.19437.4	up
MSTRG.19444	.	MSTRG.19444.1	up
MSTRG.19447	.	MSTRG.19447.1	up
MSTRG.1945	Bv_17870_sgmx	MSTRG.1945.1	up
MSTRG.19468	.	MSTRG.19468.1	down
MSTRG.1947	Bv_17890_wpoz	MSTRG.1947.2	up
MSTRG.1948	.	MSTRG.1948.1	up
MSTRG.19510	.	MSTRG.19510.1	down
MSTRG.19526	.	MSTRG.19526.1	down
MSTRG.19539	.	MSTRG.19539.1	down
MSTRG.19541	.	MSTRG.19541.1	up
MSTRG.19548	.	MSTRG.19548.1	down
MSTRG.1956	.	MSTRG.1956.1	up
MSTRG.19561	Bv6_126410_wqcr	MSTRG.19561.1	up
MSTRG.19564	Bv6_126420_utgs	MSTRG.19564.1	down
MSTRG.19568	Bv6_126440_toif	MSTRG.19568.1	up
MSTRG.19569	.	MSTRG.19569.1	up
MSTRG.19571	.	MSTRG.19571.1	down
MSTRG.19575	.	MSTRG.19575.1	up
MSTRG.19582	.	MSTRG.19582.1	up
MSTRG.19583	.	MSTRG.19583.1	up
MSTRG.1959	Bv_17961z3056_hziq	MSTRG.1959.1;MSTRG.1959.2	up
MSTRG.19592	.	MSTRG.19592.1	up
MSTRG.19607	Bv6_126750_csik	MSTRG.19607.1	down
MSTRG.19611	.	MSTRG.19611.1	down
MSTRG.19616	.	MSTRG.19616.1	up
MSTRG.19626	Bv6_126960_yzrj	MSTRG.19626.1	down
MSTRG.19641	.	MSTRG.19641.1	up
MSTRG.19647	Bv6_127240_zqmq	MSTRG.19647.1	up
MSTRG.19677	.	MSTRG.19677.1	up
MSTRG.19679	.	MSTRG.19679.2	up
MSTRG.19680	.	MSTRG.19680.1	up
MSTRG.19695	.	MSTRG.19695.1	down
MSTRG.19702	.	MSTRG.19702.1	up
MSTRG.19705	.	MSTRG.19705.1	down
MSTRG.19709	Bv6_127950_aynn	MSTRG.19709.1;MSTRG.19709.2;MSTRG.19709.3	down
MSTRG.1971	.	MSTRG.1971.1	down
MSTRG.1973	.	MSTRG.1973.1	down
MSTRG.19731	.	MSTRG.19731.1	up
MSTRG.19734	.	MSTRG.19734.1	up
MSTRG.1974	.	MSTRG.1974.1	up
MSTRG.19746	Bv6_128390_ahiq	MSTRG.19746.1	down
MSTRG.19750	Bv6_128370_yfte	MSTRG.19750.1	down
MSTRG.19753	.	MSTRG.19753.1	up
MSTRG.19757	.	MSTRG.19757.1	down
MSTRG.19758	.	MSTRG.19758.1	up
MSTRG.19767	Bv6_128570_fref	MSTRG.19767.1	down
MSTRG.1978	Bv_18280_djeq	MSTRG.1978.1	down
MSTRG.19795	.	MSTRG.19795.1	down
MSTRG.19802	.	MSTRG.19802.1	down
MSTRG.19807	.	MSTRG.19807.1	up
MSTRG.1981	.	MSTRG.1981.1	up
MSTRG.19836	Bv6_129260_acru	MSTRG.19836.1	down
MSTRG.19837	Bv6_129260_acru	MSTRG.19837.1	down
MSTRG.19851	Bv6_129380_gqkf	MSTRG.19851.1	down
MSTRG.19864	.	MSTRG.19864.1	up
MSTRG.19879	.	MSTRG.19879.1	up
MSTRG.1988	.	MSTRG.1988.1	up
MSTRG.19881	.	MSTRG.19881.1	up
MSTRG.19884	.	MSTRG.19884.1	up
MSTRG.19889	.	MSTRG.19889.1	down
MSTRG.1989	.	MSTRG.1989.1	up
MSTRG.19892	.	MSTRG.19892.1	down
MSTRG.19895	.	MSTRG.19895.1	up
MSTRG.19898	.	MSTRG.19898.1	down
MSTRG.199	.	MSTRG.199.1	down
MSTRG.19901	Bv6_129860_ytyg	MSTRG.19901.1	down
MSTRG.19906	.	MSTRG.19906.1	down
MSTRG.19911	Bv6_129920_sknd	MSTRG.19911.1	down
MSTRG.19923	.	MSTRG.19923.1	down
MSTRG.19930	.	MSTRG.19930.1	down
MSTRG.1996	.	MSTRG.1996.1	down
MSTRG.19982	.	MSTRG.19982.1	down
MSTRG.1999	Bv_18550_ccgu	MSTRG.1999.1	up
MSTRG.19991	.	MSTRG.19991.1	up
MSTRG.20	Bv_00160_siic	MSTRG.20.1	down
MSTRG.2000	Bv_18550_ccgu	MSTRG.2000.1	up
MSTRG.20011	.	MSTRG.20011.1	up
MSTRG.20016	.	MSTRG.20016.1	up
MSTRG.20027	.	MSTRG.20027.1	up
MSTRG.20030	.	MSTRG.20030.1	up
MSTRG.20032	Bv6_131280_cgdx	MSTRG.20032.1	up
MSTRG.20036	.	MSTRG.20036.1	down
MSTRG.20041	Bv6_131330_zmux	MSTRG.20041.1	up
MSTRG.20046	.	MSTRG.20046.1	down
MSTRG.20048	.	MSTRG.20048.1	down
MSTRG.20057	.	MSTRG.20057.1	up
MSTRG.20066	.	MSTRG.20066.1	up
MSTRG.20073	.	MSTRG.20073.1	up
MSTRG.20077	Bv6_131690_qsgz	MSTRG.20077.1	up
MSTRG.20079	.	MSTRG.20079.1	up
MSTRG.20080	.	MSTRG.20080.1	up
MSTRG.20086	.	MSTRG.20086.1	up
MSTRG.2009	.	MSTRG.2009.1	down
MSTRG.20098	.	MSTRG.20098.1	up
MSTRG.2011	.	MSTRG.2011.1	up
MSTRG.20112	.	MSTRG.20112.1	down
MSTRG.20119	.	MSTRG.20119.1	up
MSTRG.20124	.	MSTRG.20124.1	up
MSTRG.20125	.	MSTRG.20125.1	up
MSTRG.20126	.	MSTRG.20126.1	down
MSTRG.20128	.	MSTRG.20128.1	up
MSTRG.2013	.	MSTRG.2013.1	up
MSTRG.20145	Bv6_132400_jmdz	MSTRG.20145.1	down
MSTRG.20147	.	MSTRG.20147.1	up
MSTRG.20148	.	MSTRG.20148.1	down
MSTRG.20157	.	MSTRG.20157.1	down
MSTRG.20167	.	MSTRG.20167.1	down
MSTRG.20168	.	MSTRG.20168.1	down
MSTRG.20180	.	MSTRG.20180.1	down
MSTRG.20182	.	MSTRG.20182.1	up
MSTRG.20183	.	MSTRG.20183.1	up
MSTRG.20187	.	MSTRG.20187.1	up
MSTRG.20192	.	MSTRG.20192.1	up
MSTRG.20197	Bv6_132920_hkhg	MSTRG.20197.1	up
MSTRG.20199	.	MSTRG.20199.1	down
MSTRG.20202	.	MSTRG.20202.1	up
MSTRG.20203	.	MSTRG.20203.1	up
MSTRG.20204	.	MSTRG.20204.1	up
MSTRG.20231	Bv6_133270_zgik	MSTRG.20231.1	down
MSTRG.20234	.	MSTRG.20234.1	up
MSTRG.20236	.	MSTRG.20236.1	down
MSTRG.20240	Bv6_133350_gsqw	MSTRG.20240.1	down
MSTRG.20249	.	MSTRG.20249.1	up
MSTRG.20260	Bv6_133561z8519_aefi	MSTRG.20260.1	up
MSTRG.20264	.	MSTRG.20264.1	up
MSTRG.20265	Bv6_133610_nxwq	MSTRG.20265.1	up
MSTRG.20266	.	MSTRG.20266.1	up
MSTRG.20274	.	MSTRG.20274.1	up
MSTRG.20279	.	MSTRG.20279.1	up
MSTRG.20285	Bv6_133770_dsgd	MSTRG.20285.1	down
MSTRG.20291	.	MSTRG.20291.1	up
MSTRG.20294	.	MSTRG.20294.1	up
MSTRG.20296	Bv6_133910_qhhx	MSTRG.20296.1	down
MSTRG.20298	.	MSTRG.20298.1	up
MSTRG.2030	.	MSTRG.2030.1	down
MSTRG.20303	Bv6_134090_wzmn	MSTRG.20303.1	down
MSTRG.20305	.	MSTRG.20305.1	up
MSTRG.20306	Bv6_134010_rhus	MSTRG.20306.1	down
MSTRG.20311	Bv6_134040_fmfj	MSTRG.20311.1	down
MSTRG.20312	.	MSTRG.20312.1	down
MSTRG.20319	.	MSTRG.20319.1	up
MSTRG.20326	.	MSTRG.20326.1	down
MSTRG.20353	Bv6_134510_tueg	MSTRG.20353.1	up
MSTRG.20359	.	MSTRG.20359.1	up
MSTRG.20362	.	MSTRG.20362.1	up
MSTRG.20365	.	MSTRG.20365.1	down
MSTRG.20368	.	MSTRG.20368.1	down
MSTRG.20369	.	MSTRG.20369.1	up
MSTRG.20374	.	MSTRG.20374.1	up
MSTRG.2038	.	MSTRG.2038.1	down
MSTRG.20383	.	MSTRG.20383.1	up
MSTRG.20389	.	MSTRG.20389.1	up
MSTRG.20398	.	MSTRG.20398.1	up
MSTRG.20400	.	MSTRG.20400.1	down
MSTRG.20416	Bv6_135150_zziu	MSTRG.20416.1	down
MSTRG.20427	.	MSTRG.20427.1	up
MSTRG.20429	.	MSTRG.20429.1	down
MSTRG.2043	.	MSTRG.2043.1	up
MSTRG.20430	.	MSTRG.20430.1	down
MSTRG.20437	.	MSTRG.20437.1	down
MSTRG.20445	.	MSTRG.20445.1	down
MSTRG.20448	.	MSTRG.20448.1	down
MSTRG.20452	.	MSTRG.20452.1	up
MSTRG.20453	.	MSTRG.20453.1	up
MSTRG.20457	Bv6_135610_jcer	MSTRG.20457.1	up
MSTRG.20462	Bv6_135630_cspp	MSTRG.20462.1	up
MSTRG.20466	.	MSTRG.20466.1	up
MSTRG.20470	.	MSTRG.20470.1	down
MSTRG.20474	.	MSTRG.20474.1	up
MSTRG.2048	.	MSTRG.2048.1	up
MSTRG.20482	.	MSTRG.20482.1	up
MSTRG.20483	Bv6_135780_wscd	MSTRG.20483.1;MSTRG.20483.2	up
MSTRG.20485	.	MSTRG.20485.1	down
MSTRG.20489	.	MSTRG.20489.1	down
MSTRG.20493	Bv6_135850_zanw	MSTRG.20493.1	down
MSTRG.20514	.	MSTRG.20514.1	up
MSTRG.2052	.	MSTRG.2052.1	up
MSTRG.20522	.	MSTRG.20522.1	down
MSTRG.2053	.	MSTRG.2053.1	down
MSTRG.20532	.	MSTRG.20532.1	down
MSTRG.20535	.	MSTRG.20535.1	up
MSTRG.20542	.	MSTRG.20542.1	up
MSTRG.2055	Bv_19041z3224_khwf	MSTRG.2055.1	up
MSTRG.2056	.	MSTRG.2056.1	up
MSTRG.20564	.	MSTRG.20564.1	down
MSTRG.20566	.	MSTRG.20566.1	up
MSTRG.2058	Bv_19060_mgnn	MSTRG.2058.1	up
MSTRG.20589	.	MSTRG.20589.1	down
MSTRG.20591	.	MSTRG.20591.1	up
MSTRG.2060	.	MSTRG.2060.1	down
MSTRG.20600	.	MSTRG.20600.1	up
MSTRG.20603	Bv6_136900_zcsu	MSTRG.20603.1	down
MSTRG.20616	.	MSTRG.20616.1	up
MSTRG.2062	.	MSTRG.2062.1	down
MSTRG.20624	.	MSTRG.20624.1	up
MSTRG.20626	.	MSTRG.20626.1	down
MSTRG.20637	.	MSTRG.20637.1	up
MSTRG.20639	.	MSTRG.20639.1	up
MSTRG.20643	.	MSTRG.20643.1	down
MSTRG.20646	Bv6_137400_cpeu	MSTRG.20646.1	down
MSTRG.20656	Bv6_137521z8838_geqe	MSTRG.20656.1	up
MSTRG.20661	Bv6_137561z8852_uhfg	MSTRG.20661.1	down
MSTRG.20663	.	MSTRG.20663.1	up
MSTRG.20665	Bv6_137580_uuuh	MSTRG.20665.1	down
MSTRG.20668	.	MSTRG.20668.1	up
MSTRG.20669	.	MSTRG.20669.1	up
MSTRG.20672	.	MSTRG.20672.1	down
MSTRG.20676	Bv6_137750_hymt	MSTRG.20676.1	up
MSTRG.2068	.	MSTRG.2068.1	up
MSTRG.20691	.	MSTRG.20691.1	up
MSTRG.20694	.	MSTRG.20694.1	up
[truncated: 5,134 more rows]
