# Supplementary material for: Identification of the Genes Encoding B3 Domain-Containing Proteins Related to Vernalization of Beta vulgaris
Source: Genes (Basel). 2022 Nov 25;13(12):2217. doi: 10.3390/genes13122217 (PMC9778101; doi:10.3390/genes13122217)
Supplement: Supplementary file 1 [file genes-13-02217-s001.zip › Table S8. List of GO terms for lncRNAs expressed between vernalized and nonvernalized samples.xlsx]

## Sheet: Sheet1
		Table S8. list of GO terms for lncRNAs expressed between vernalized and nonvernalized samples
GO_ID	GO_Term	GO_function	GO_class	S gene number	TS gene number	B gene number	TB gene number	pvalue
GO:0007018	microtubule-based movement	biological_process	6	2	40	5	717	0.0272812
GO:0004097	catechol oxidase activity	molecular_function	7	2	40	5	717	0.0272812
GO:0004867	serine-type endopeptidase inhibitor activity	molecular_function	7	2	40	6	717	0.0394876
GO:0005874	microtubule	cellular_component	11	2	40	6	717	0.0394876
GO:0015591	D-ribose transmembrane transporter activity	molecular_function	10	1	40	1	717	0.055788
GO:0005351	sugar:proton symporter activity	molecular_function	10	1	40	1	717	0.055788
GO:0015576	sorbitol transmembrane transporter activity	molecular_function	6	1	40	1	717	0.055788
GO:0010093	specification of floral organ identity	biological_process	5	1	40	1	717	0.055788
GO:0051026	chiasma assembly	biological_process	8	1	40	1	717	0.055788
GO:0030504	inorganic diphosphate transmembrane transporter activity	molecular_function	9	1	40	1	717	0.055788
GO:0000706	meiotic DNA double-strand break processing	biological_process	5	1	40	1	717	0.055788
GO:0005315	inorganic phosphate transmembrane transporter activity	molecular_function	7	1	40	1	717	0.055788
GO:0015575	mannitol transmembrane transporter activity	molecular_function	7	1	40	1	717	0.055788
GO:0015168	glycerol transmembrane transporter activity	molecular_function	7	1	40	1	717	0.055788
GO:0052726	inositol-1,3,4-trisphosphate 5-kinase activity	molecular_function	8	1	40	1	717	0.055788
GO:0046556	alpha-L-arabinofuranosidase activity	molecular_function	7	1	40	1	717	0.055788
GO:0006949	syncytium formation	biological_process	5	1	40	1	717	0.055788
GO:0042138	meiotic DNA double-strand break formation	biological_process	7	1	40	1	717	0.055788
GO:0005355	glucose transmembrane transporter activity	molecular_function	10	1	40	1	717	0.055788
GO:0005365	myo-inositol transmembrane transporter activity	molecular_function	8	1	40	1	717	0.055788
GO:0007131	reciprocal meiotic recombination	biological_process	7	1	40	1	717	0.055788
GO:0032957	inositol trisphosphate metabolic process	biological_process	8	1	40	1	717	0.055788
GO:0005354	galactose transmembrane transporter activity	molecular_function	10	1	40	1	717	0.055788
GO:0009664	plant-type cell wall organization	biological_process	6	1	40	1	717	0.055788
GO:0016051	carbohydrate biosynthetic process	biological_process	6	1	40	1	717	0.055788
GO:0042132	fructose 1,6-bisphosphate 1-phosphatase activity	molecular_function	10	1	40	1	717	0.055788
GO:0009624	response to nematode	biological_process	7	1	40	1	717	0.055788
GO:0047325	inositol tetrakisphosphate 1-kinase activity	molecular_function	8	1	40	1	717	0.055788
GO:0034090	maintenance of meiotic sister chromatid cohesion	biological_process	9	1	40	1	717	0.055788
GO:0052725	inositol-1,3,4-trisphosphate 6-kinase activity	molecular_function	8	1	40	1	717	0.055788
GO:0015148	D-xylose transmembrane transporter activity	molecular_function	10	1	40	1	717	0.055788
GO:0035300	inositol-1,3,4-trisphosphate 5/6-kinase activity	molecular_function	NA	1	40	1	717	0.055788
GO:0046373	L-arabinose metabolic process	biological_process	10	1	40	1	717	0.055788
GO:0006259	DNA metabolic process	biological_process	8	1	40	1	717	0.055788
GO:0003924	GTPase activity	molecular_function	9	2	40	8	717	0.0686623
GO:0004497	monooxygenase activity	molecular_function	5	3	40	18	717	0.073257
GO:0016705	oxidoreductase activity, acting on paired donors, with incorporation or reduction of molecular oxygen	molecular_function	5	3	40	19	717	0.0837057
GO:0016020	membrane	cellular_component	3	6	40	58	717	0.0946898
GO:0009535	chloroplast thylakoid membrane	cellular_component	13	2	40	10	717	0.102851
GO:0010076	maintenance of floral meristem identity	biological_process	11	1	40	2	717	0.108537
GO:0016817	hydrolase activity, acting on acid anhydrides	molecular_function	5	1	40	2	717	0.108537
GO:0003899	DNA-directed RNA polymerase activity	molecular_function	8	1	40	2	717	0.108537
GO:0016790	thiolester hydrolase activity	molecular_function	6	1	40	2	717	0.108537
GO:0042578	phosphoric ester hydrolase activity	molecular_function	6	1	40	2	717	0.108537
GO:0006814	sodium ion transport	biological_process	8	1	40	2	717	0.108537
GO:0080167	response to karrikin	biological_process	5	1	40	2	717	0.108537
GO:0009416	response to light stimulus	biological_process	6	1	40	2	717	0.108537
GO:0045893	positive regulation of transcription, DNA-templated	biological_process	12	1	40	2	717	0.108537
GO:0010582	floral meristem determinacy	biological_process	5	1	40	2	717	0.108537
GO:0008237	metallopeptidase activity	molecular_function	7	1	40	2	717	0.108537
GO:0004046	aminoacylase activity	molecular_function	7	1	40	2	717	0.108537
GO:0009055	electron carrier activity	molecular_function	3	3	40	22	717	0.118576
GO:0016787	hydrolase activity	molecular_function	4	3	40	23	717	0.131257
GO:0055114	oxidation-reduction process	biological_process	5	6	40	64	717	0.13649
GO:0005634	nucleus	cellular_component	9	6	40	64	717	0.13649
GO:0005737	cytoplasm	cellular_component	7	3	40	25	717	0.157983
GO:0016563	transcription activator activity	molecular_function	NA	1	40	3	717	0.158409
GO:0005694	chromosome	cellular_component	9	1	40	3	717	0.158409
GO:0009765	photosynthesis, light harvesting	biological_process	6	1	40	3	717	0.158409
GO:0046873	metal ion transmembrane transporter activity	molecular_function	9	1	40	3	717	0.158409
GO:0005618	cell wall	cellular_component	6	1	40	3	717	0.158409
GO:0004565	beta-galactosidase activity	molecular_function	8	1	40	3	717	0.158409
GO:0009522	photosystem I	cellular_component	10	1	40	3	717	0.158409
GO:0006520	cellular amino acid metabolic process	biological_process	6	1	40	3	717	0.158409
GO:0005525	GTP binding	molecular_function	9	2	40	13	717	0.160588
GO:0020037	heme binding	molecular_function	6	3	40	26	717	0.171953
GO:0005975	carbohydrate metabolic process	biological_process	5	3	40	26	717	0.171953
GO:0005506	iron ion binding	molecular_function	8	3	40	26	717	0.171953
GO:0043169	cation binding	molecular_function	5	2	40	15	717	0.201781
GO:0006633	fatty acid biosynthetic process	biological_process	9	1	40	4	717	0.205557
GO:0046982	protein heterodimerization activity	molecular_function	6	1	40	4	717	0.205557
GO:0051258	protein polymerization	biological_process	9	1	40	4	717	0.205557
GO:0006397	mRNA processing	biological_process	10	1	40	4	717	0.205557
GO:0009908	flower development	biological_process	7	1	40	4	717	0.205557
GO:0000184	nuclear-transcribed mRNA catabolic process, nonsense-mediated decay	biological_process	11	1	40	4	717	0.205557
GO:0015293	symporter activity	molecular_function	7	1	40	4	717	0.205557
GO:0003777	microtubule motor activity	molecular_function	10	1	40	4	717	0.205557
GO:0008026	ATP-dependent helicase activity	molecular_function	11	1	40	4	717	0.205557
GO:0022891	substrate-specific transmembrane transporter activity	molecular_function	5	1	40	4	717	0.205557
GO:0043234	protein complex	cellular_component	4	1	40	4	717	0.205557
GO:0009933	meristem structural organization	biological_process	9	1	40	4	717	0.205557
GO:0005622	intracellular	cellular_component	5	3	40	30	717	0.230996
GO:0016491	oxidoreductase activity	molecular_function	4	3	40	31	717	0.246367
GO:0015979	photosynthesis	biological_process	5	1	40	5	717	0.250126
GO:0006364	rRNA processing	biological_process	11	1	40	5	717	0.250126
GO:0009505	plant-type cell wall	cellular_component	7	1	40	5	717	0.250126
GO:0000287	magnesium ion binding	molecular_function	7	1	40	5	717	0.250126
GO:0004553	hydrolase activity, hydrolyzing O-glycosyl compounds	molecular_function	6	2	40	19	717	0.286839
GO:0009611	response to wounding	biological_process	5	1	40	6	717	0.292254
GO:0006351	transcription, DNA-templated	biological_process	10	1	40	6	717	0.292254
GO:0030001	metal ion transport	biological_process	7	1	40	6	717	0.292254
GO:0006184	GTP catabolic process	biological_process	12	1	40	6	717	0.292254
GO:0004386	helicase activity	molecular_function	9	1	40	7	717	0.332071
GO:0007017	microtubule-based process	biological_process	5	1	40	7	717	0.332071
GO:0005198	structural molecule activity	molecular_function	3	1	40	7	717	0.332071
GO:0055085	transmembrane transport	biological_process	5	3	40	37	717	0.341123
GO:0046983	protein dimerization activity	molecular_function	5	1	40	8	717	0.369701
GO:0043565	sequence-specific DNA binding	molecular_function	7	1	40	9	717	0.405261
GO:0016788	hydrolase activity, acting on ester bonds	molecular_function	5	1	40	9	717	0.405261
GO:0008270	zinc ion binding	molecular_function	8	3	40	42	717	0.420253
GO:0003676	nucleic acid binding	molecular_function	5	2	40	26	717	0.432407
GO:0003723	RNA binding	molecular_function	6	2	40	26	717	0.432407
GO:0005576	extracellular region	cellular_component	3	1	40	10	717	0.438862
GO:0048046	apoplast	cellular_component	4	1	40	10	717	0.438862
GO:0006412	translation	biological_process	7	1	40	10	717	0.438862
GO:0005840	ribosome	cellular_component	9	1	40	10	717	0.438862
GO:0003735	structural constituent of ribosome	molecular_function	4	1	40	11	717	0.470609
GO:0043531	ADP binding	molecular_function	9	1	40	11	717	0.470609
GO:0006915	apoptotic process	biological_process	7	1	40	11	717	0.470609
GO:0003677	DNA binding	molecular_function	6	3	40	48	717	0.511202
GO:0006508	proteolysis	biological_process	6	1	40	15	717	0.580983
GO:0006629	lipid metabolic process	biological_process	5	1	40	15	717	0.580983
GO:0003700	sequence-specific DNA binding transcription factor activity	molecular_function	4	1	40	16	717	0.604858
GO:0008152	metabolic process	biological_process	3	3	40	57	717	0.633096
GO:0006952	defense response	biological_process	5	1	40	18	717	0.648697
GO:0005524	ATP binding	molecular_function	9	5	40	100	717	0.679525
GO:0003824	catalytic activity	molecular_function	3	3	40	62	717	0.691572
GO:0016021	integral component of membrane	cellular_component	6	3	40	63	717	0.702432
GO:0009507	chloroplast	cellular_component	10	1	40	21	717	0.705698
GO:0046872	metal ion binding	molecular_function	6	1	40	22	717	0.722612
GO:0005886	plasma membrane	cellular_component	5	1	40	33	717	0.85619
GO:0006355	regulation of transcription, DNA-templated	biological_process	11	1	40	35	717	0.87253
GO:0005488	binding	molecular_function	3	2	40	61	717	0.872738
GO:0005515	protein binding	molecular_function	4	6	40	155	717	0.897639
