# Supplementary material for: Identification of the Genes Encoding B3 Domain-Containing Proteins Related to Vernalization of Beta vulgaris
Source: Genes (Basel). 2022 Nov 25;13(12):2217. doi: 10.3390/genes13122217 (PMC9778101; doi:10.3390/genes13122217)
Supplement: Supplementary file 1 [file genes-13-02217-s001.zip › Table S9. KEGG pathway assignments for lncRNAs.xlsx]

## Sheet: Sheet1
Table S9. KEGG pathway assignments for lncRNAs
pathway_id	pathway_name	S gene number	TS gene number	B gene number	TB gene number	pvalue
ko00950	Isoquinoline alkaloid biosynthesis	2	30	8	518	0.073057
ko00350	Tyrosine metabolism	2	30	8	518	0.073057
ko00460	Cyanoamino acid metabolism	2	30	10	518	0.109255
ko04144	Endocytosis	3	30	22	518	0.127962
ko00196	Photosynthesis - antenna proteins	1	30	3	518	0.164176
ko00061	Fatty acid biosynthesis	1	30	4	518	0.212864
ko00905	Brassinosteroid biosynthesis	1	30	4	518	0.212864
ko00030	Pentose phosphate pathway	1	30	4	518	0.212864
ko03020	RNA polymerase	1	30	4	518	0.212864
ko00604	Glycosphingolipid biosynthesis - ganglio series	1	30	4	518	0.212864
ko01212	Fatty acid metabolism	1	30	5	518	0.258806
ko00600	Sphingolipid metabolism	1	30	5	518	0.258806
ko00510	N-Glycan biosynthesis	1	30	5	518	0.258806
ko00232	Caffeine metabolism	1	30	5	518	0.258806
ko00511	Other glycan degradation	1	30	5	518	0.258806
ko00903	Limonene and pinene degradation	1	30	5	518	0.258806
ko00260	Glycine, serine and threonine metabolism	1	30	5	518	0.258806
ko00052	Galactose metabolism	1	30	6	518	0.302151
ko00531	Glycosaminoglycan degradation	1	30	6	518	0.302151
ko00670	One carbon pool by folate	1	30	6	518	0.302151
ko00240	Pyrimidine metabolism	1	30	7	518	0.34304
ko00220	Arginine biosynthesis	1	30	7	518	0.34304
ko00562	Inositol phosphate metabolism	1	30	7	518	0.34304
ko00051	Fructose and mannose metabolism	1	30	7	518	0.34304
ko03060	Protein export	1	30	7	518	0.34304
ko04145	Phagosome	1	30	7	518	0.34304
ko00195	Photosynthesis	1	30	7	518	0.34304
ko00945	Stilbenoid, diarylheptanoid and gingerol biosynthesis	1	30	7	518	0.34304
ko01230	Biosynthesis of amino acids	2	30	22	518	0.368561
ko04070	Phosphatidylinositol signaling system	1	30	8	518	0.381609
ko00520	Amino sugar and nucleotide sugar metabolism	1	30	8	518	0.381609
ko00906	Carotenoid biosynthesis	1	30	8	518	0.381609
ko00380	Tryptophan metabolism	1	30	8	518	0.381609
ko00630	Glyoxylate and dicarboxylate metabolism	1	30	9	518	0.417985
ko00010	Glycolysis / Gluconeogenesis	1	30	10	518	0.452289
ko00230	Purine metabolism	1	30	10	518	0.452289
ko00591	Linoleic acid metabolism	1	30	10	518	0.452289
ko01210	2-Oxocarboxylic acid metabolism	1	30	10	518	0.452289
ko00710	Carbon fixation in photosynthetic organisms	1	30	10	518	0.452289
ko03013	RNA transport	2	30	26	518	0.45312
ko01200	Carbon metabolism	2	30	28	518	0.493156
ko04626	Plant-pathogen interaction	3	30	47	518	0.524958
ko03010	Ribosome	1	30	14	518	0.570973
ko00940	Phenylpropanoid biosynthesis	1	30	24	518	0.769072
ko03040	Spliceosome	1	30	26	518	0.796295
ko04141	Protein processing in endoplasmic reticulum	1	30	33	518	0.869225
ko00500	Starch and sucrose metabolism	1	30	40	518	0.916601
